# Supplementary material for: An Assessment of the Effective Pollination Period and Its Main Limiting Factor in Wurfbainia villosa var. villosa (Lour.) Škorničk. & A. D. Poulsen (Zingiberaceae)
Source: Biology (Basel). 2025 Aug 27;14(9):1134. doi: 10.3390/biology14091134 (PMC12467771; doi:10.3390/biology14091134)
Supplement: Supplementary file 1 [file biology-14-01134-s001.zip › S1.xls]

## Sheet: Stigma and Style Receptivity 
Year	cultivars	days after anthesis	Flower number of hand-pollinated	stigma with pollens（0 = absence, 1 = presence）	stigma rates with pollens/%	stigma with germinated pollens（0 = absence, 1 = presence）	stigma rates with germinated pollens/%	flower with pollen tubes had successfully reached the lower part of the style （0 = no, 1 = yes）	flower rate with pollen tubes in botem part of the style /%	ovary with pollen tubes had successfully reached the ovules（0 = no, 1 = yes）	Percentage of ovaries with pollen tubes had successfully reached the ovules(%)
2022	Yunsha 1 Hao	0	1	1	100	1	100	1	100	1	100
2022	Yunsha 1 Hao	0	2	1	100	1	100	1	100	1	100
2022	Yunsha 1 Hao	0	3	1	100	1	100	1	100	1	100
2022	Yunsha 1 Hao	0	4	1	100	1	100	1	100	1	100
2022	Yunsha 1 Hao	0	5	1	100	1	100	1	100	1	100
2022	Yunsha 1 Hao	0	6	1	100	1	100	1	100	1	100
2022	Yunsha 1 Hao	0	7	1	100	1	100	1	100	1	100
2022	Yunsha 1 Hao	0	8	1	100	1	100	1	100	1	100
2022	Yunsha 1 Hao	0	9	1	100	1	100	1	100	1	100
2022	Yunsha 1 Hao	0	10	1	100	1	100	1	100	1	100
2022	Yunsha 1 Hao	0	11	1	100	1	100	1	100	1	100
2022	Yunsha 1 Hao	0	12	1	100	1	100	1	100	1	100
2022	Yunsha 1 Hao	0	13	1	100	1	100	1	100	1	100
2022	Yunsha 1 Hao	0	14	1	100	1	100	1	100	1	100
2022	Yunsha 1 Hao	0	15	1	100	1	100	1	100	1	100
2022	Yunsha 1 Hao	0	16	1	100	1	100	1	100	1	100
2022	Yunsha 1 Hao	0	17	1	100	1	100	1	100	1	100
2022	Yunsha 1 Hao	0	18	1	100	1	100	1	100	1	100
2022	Yunsha 1 Hao	0	19	1	100	1	100			0	0
2022	Yunsha 1 Hao	0	20	1	100	1	100	1	100	1	100
2022	Yunsha 1 Hao	0	21	1	100	1	100	1	100	1	100
2022	Yunsha 1 Hao	1	1	1	100	1	100	1	100	0	0
2022	Yunsha 1 Hao	1	2	1	100	1	100	1	100	1	100
2022	Yunsha 1 Hao	1	3	1	100	1	100	1	100	0	0
2022	Yunsha 1 Hao	1	4	1	100	1	100	1	100	0	0
2022	Yunsha 1 Hao	1	5	1	100	1	100	1	100	1	100
2022	Yunsha 1 Hao	1	6	1	100	1	100	1	100	1	100
2022	Yunsha 1 Hao	1	7	1	100	1	100	1	100	1	100
2022	Yunsha 1 Hao	1	8	1	100	1	100	1	100	0	0
2022	Yunsha 1 Hao	1	9	1	100	1	100	1	100	1	100
2022	Yunsha 1 Hao	1	10	1	100	1	100	1	100	0	0
2022	Yunsha 1 Hao	1	11	1	100	1	100	1	100	1	100
2022	Yunsha 1 Hao	1	12	1	100	1	100	1	100	1	100
2022	Yunsha 1 Hao	1	13	1	100	1	100	1	100	1	100
2022	Yunsha 1 Hao	1	14	1	100	1	100	1	100	1	100
2022	Yunsha 1 Hao	1	15	1	100	1	100	1	100	1	100
2022	Yunsha 1 Hao	1	16	1	100	1	100	1	100	1	100
2022	Yunsha 1 Hao	1	17	1	100	1	100	1	100	1	100
2022	Yunsha 1 Hao	1	18	1	100	1	100	1	100	1	100
2022	Yunsha 1 Hao	1	19	1	100	1	100	1	100	1	100
2022	Yunsha 1 Hao	1	20	1	100	1	100
2022	Yunsha 1 Hao	1	21	1	100	1	100
2022	Yunsha 1 Hao	1	22	1	100	1	100
2022	Yunsha 1 Hao	1	23	1	100	1	100
2022	Yunsha 1 Hao	1	24	1	100	1	100
2022	Yunsha 1 Hao	1	25							0	0
2022	Yunsha 1 Hao	1	26							0	0
2022	Yunsha 1 Hao	1	27							0	0
2022	Yunsha 1 Hao	1	28							0	0
2022	Yunsha 1 Hao	1	29							0	0
2022	Yunsha 1 Hao	1	30	1	100	1	100	1	100	1	100
2022	Yunsha 1 Hao	1	31	1	100	1	100	1	100	1	100
2022	Yunsha 1 Hao	2	1	1	100	0	0	0	0	0	0
2022	Yunsha 1 Hao	2	2	1	100	0	0	0	0	0	0
2022	Yunsha 1 Hao	2	3	1	100	1	100	0	0	0	0
2022	Yunsha 1 Hao	2	4	0	0	0	0	0	0	0	0
2022	Yunsha 1 Hao	2	5	1	100	1	100	0	0	0	0
2022	Yunsha 1 Hao	2	6	1	100	0	0	0	0	0	0
2022	Yunsha 1 Hao	2	7	1	100	0	0	0	0	0	0
2022	Yunsha 1 Hao	2	8	1	100	1	100	0	0	0	0
2022	Yunsha 1 Hao	2	9	1	100	1	100	0	0	0	0
2022	Yunsha 1 Hao	2	10	1	100	1	100	0	0	0	0
2022	Yunsha 1 Hao	2	11	0	0	0	0	0	0	0	0
2022	Yunsha 1 Hao	2	12	1	100	0	0	0	0	0	0
2022	Yunsha 1 Hao	2	13	1	100	1	100	0	0	0	0
2022	Yunsha 1 Hao	2	14	1	100	1	100	0	0	0	0
2022	Yunsha 1 Hao	2	15	1	100	1	100	0	0	0	0
2022	Yunsha 1 Hao	2	16	1	100	1	100	0	0	0	0
2022	Yunsha 1 Hao	2	17	1	100	1	100	0	0	0	0
2022	Yunsha 1 Hao	2	18	1	100	1	100	0	0	0	0
2022	Yunsha 1 Hao	2	19	1	100	1	100	0	0	0	0
2022	Yunsha 2 Hao	0	1	1	100	1	100	1	100	1	100
2022	Yunsha 2 Hao	0	2	1	100	1	100	1	100	1	100
2022	Yunsha 2 Hao	0	3	1	100	1	100	1	100	1	100
2022	Yunsha 2 Hao	0	4	1	100	1	100	1	100	1	100
2022	Yunsha 2 Hao	0	5	1	100	1	100	1	100	1	100
2022	Yunsha 2 Hao	0	6	1	100	1	100	1	100	1	100
2022	Yunsha 2 Hao	0	7	1	100	1	100	1	100	1	100
2022	Yunsha 2 Hao	0	8	1	100	1	100	1	100	1	100
2022	Yunsha 2 Hao	0	9	1	100	1	100	1	100	1	100
2022	Yunsha 2 Hao	0	10	1	100	1	100	1	100	1	100
2022	Yunsha 2 Hao	0	11	1	100	1	100	1	100	1	100
2022	Yunsha 2 Hao	0	12	1	100	1	100	1	100	1	100
2022	Yunsha 2 Hao	0	13	1	100	1	100	1	100	1	100
2022	Yunsha 2 Hao	0	14	1	100	1	100	1	100	1	100
2022	Yunsha 2 Hao	0	15	1	100	1	100	1	100	0	0
2022	Yunsha 2 Hao	0	16	1	100	1	100	1	100	1	100
2022	Yunsha 2 Hao	0	17	1	100	1	100	1	100	1	100
2022	Yunsha 2 Hao	0	18	1	100	1	100	0	0	0	0
2022	Yunsha 2 Hao	0	19	1	100	1	100	0	0	0	0
2022	Yunsha 2 Hao	0	20	1	100	1	100	1	100	1	100
2022	Yunsha 2 Hao	0	21	1	100	1	100	1	100	1	100
2022	Yunsha 2 Hao	0	22	1	100	1	100	1	100	1	100
2022	Yunsha 2 Hao	0	23	1	100	1	100	1	100	1	100
2022	Yunsha 2 Hao	0	24	1	100	1	100	0	0	0	0
2022	Yunsha 2 Hao	0	25	1	100	1	100	1	100	1	100
2022	Yunsha 2 Hao	0	26	1	100	1	100	1	100	1	100
2022	Yunsha 2 Hao	0	27	1	100	1	100	1	100	1	100
2022	Yunsha 2 Hao	0	28	1	100	1	100	1	100	1	100
2022	Yunsha 2 Hao	0	29	1	100	1	100	1	100	1	100
2022	Yunsha 2 Hao	0	30	1	100	1	100	1	100	1	100
2022	Yunsha 2 Hao	0	31	1	100	1	100	1	100	1	100
2022	Yunsha 2 Hao	1	1	1	100	1	100	1	100	1	100
2022	Yunsha 2 Hao	1	2	1	100	1	100	1	100	1	100
2022	Yunsha 2 Hao	1	3	1	100	1	100	0	0	0	0
2022	Yunsha 2 Hao	1	4							0	0
2022	Yunsha 2 Hao	1	5	1	100	1	100	1	100	1	100
2022	Yunsha 2 Hao	1	6	1	100	1	100	0	0	0	0
2022	Yunsha 2 Hao	1	7	1	100	1	100	1	100	1	100
2022	Yunsha 2 Hao	1	8	1	100	1	100	0	0	0	0
2022	Yunsha 2 Hao	1	9							0	0
2022	Yunsha 2 Hao	1	10	0	0	0	0	0	0	0	0
2022	Yunsha 2 Hao	1	11	1	100	1	100	1	100	1	100
2022	Yunsha 2 Hao	1	12	1	100	1	100	1	100	1	100
2022	Yunsha 2 Hao	1	13	1	100	1	100	1	100	1	100
2022	Yunsha 2 Hao	1	14	1	100	1	100	1	100	1	100
2022	Yunsha 2 Hao	1	15							0	0
2022	Yunsha 2 Hao	1	16	1	100	1	100	0	0	0	0
2022	Yunsha 2 Hao	1	17	0	0	0	0	0	0	0	0
2022	Yunsha 2 Hao	1	18	0	0	0	0	0	0	0	0
2022	Yunsha 2 Hao	1	19	1	100	1	100	1	100	1	100
2022	Yunsha 2 Hao	1	20	0	0	0	0	0	0	0	0
2022	Yunsha 2 Hao	1	21	1	100	1	100	1	100	1	100
2022	Yunsha 2 Hao	1	22	1	100	1	100	1	100	1	100
2022	Yunsha 2 Hao	1	23	1	100	1	100	1	100	1	100
2022	Yunsha 2 Hao	1	24	1	100	1	100	1	100	1	100
2022	Yunsha 2 Hao	1	25	1	100	1	100	0	0	0	0
2022	Yunsha 2 Hao	1	26	1	100	0	0	0	0	0	0
2022	Yunsha 2 Hao	2	1	1	100	1	100	0	0	0	0
2022	Yunsha 2 Hao	2	2	1	100	0	0	0	0	0	0
2022	Yunsha 2 Hao	2	3	1	100	1	100	0	0	0	0
2022	Yunsha 2 Hao	2	4	1	100	1	100	0	0	0	0
2022	Yunsha 2 Hao	2	5	1	100	1	100	0	0	0	0
2022	Yunsha 2 Hao	2	6	1	100	1	100	0	0	0	0
2022	Yunsha 2 Hao	2	7	1	100	1	100	0	0	0	0
2022	Yunsha 2 Hao	2	8	1	100	1	100	0	0	0	0
2022	Yunsha 2 Hao	2	9	1	100	1	100	0	0	0	0
2023	Yunsha 1 Hao	0	1	1	100	1	100	1	100	1	100
2023	Yunsha 1 Hao	0	2	1	100	1	100	1	100	1	100
2023	Yunsha 1 Hao	0	3	1	100	1	100	1	100	1	100
2023	Yunsha 1 Hao	0	4	1	100	1	100	1	100	1	100
2023	Yunsha 1 Hao	0	5	1	100	1	100	1	100	1	100
2023	Yunsha 1 Hao	0	6	1	100	1	100	1	100	1	100
2023	Yunsha 1 Hao	0	7	1	100	1	100	1	100	1	100
2023	Yunsha 1 Hao	0	8	1	100	1	100	1	100	1	100
2023	Yunsha 1 Hao	0	9	1	100	1	100	1	100	1	100
2023	Yunsha 1 Hao	0	10	1	100	1	100	1	100	1	100
2023	Yunsha 1 Hao	0	11	1	100	1	100	1	100	1	100
2023	Yunsha 1 Hao	0	12	1	100	1	100	1	100	1	100
2023	Yunsha 1 Hao	0	13	1	100	1	100	1	100	1	100
2023	Yunsha 1 Hao	0	14	1	100	1	100	1	100	0	0
2023	Yunsha 1 Hao	0	15	1	100	1	100	1	100	1	100
2023	Yunsha 1 Hao	0	16	1	100	1	100	1	100	1	100
2023	Yunsha 1 Hao	0	17	1	100	1	100	1	100	1	100
2023	Yunsha 1 Hao	0	18	1	100	1	100	1	100	1	100
2023	Yunsha 1 Hao	0	19	1	100	1	100	1	100	1	100
2023	Yunsha 1 Hao	0	20	1	100	1	100	1	100	1	100
2023	Yunsha 1 Hao	0	21	1	100	1	100	1	100	1	100
2023	Yunsha 1 Hao	0	22	1	100	1	100	1	100	0	0
2023	Yunsha 1 Hao	0	23	1	100	1	100	1	100	1	100
2023	Yunsha 1 Hao	0	24	1	100	1	100	1	100	1	100
2023	Yunsha 1 Hao	0	25	1	100	1	100	1	100	1	100
2023	Yunsha 1 Hao	0	26	1	100	1	100	1	100	1	100
2023	Yunsha 1 Hao	0	27	1	100	1	100	1	100	1	100
2023	Yunsha 1 Hao	0	28	1	100	1	100	1	100	1	100
2023	Yunsha 1 Hao	0	29	1	100	1	100	1	100	1	100
2023	Yunsha 1 Hao	0	30	1	100	1	100	1	100	1	100
2023	Yunsha 1 Hao	1	1	1	100	1	100	1	100	0	0
2023	Yunsha 1 Hao	1	2	1	100	1	100	1	100	0	0
2023	Yunsha 1 Hao	1	3	1	100	1	100	1	100	0	0
2023	Yunsha 1 Hao	1	4	1	100	1	100	1	100	0	0
2023	Yunsha 1 Hao	1	5	1	100	1	100	1	100	0	0
2023	Yunsha 1 Hao	1	6	1	100	1	100	1	100	0	0
2023	Yunsha 1 Hao	1	7	1	100	1	100	1	100	1	100
2023	Yunsha 1 Hao	1	8	1	100	1	100	1	100	1	100
2023	Yunsha 1 Hao	1	9	1	100	1	100	1	100	0	0
2023	Yunsha 1 Hao	1	10	1	100	1	100	1	100	1	100
2023	Yunsha 1 Hao	1	11	1	100	1	100	1	100	1	100
2023	Yunsha 1 Hao	1	12	1	100	1	100	1	100	0	0
2023	Yunsha 1 Hao	1	13	1	100	1	100	1	100	0	0
2023	Yunsha 1 Hao	1	14	1	100	1	100	1	100	1	100
2023	Yunsha 1 Hao	1	15	1	100	1	100	1	100	1	100
2023	Yunsha 1 Hao	1	16	1	100	1	100	1	100	0	0
2023	Yunsha 1 Hao	1	17	1	100	1	100	1	100	0	0
2023	Yunsha 1 Hao	1	18	1	100	1	100	1	100	1	100
2023	Yunsha 1 Hao	1	19	1	100	1	100	1	100	0	0
2023	Yunsha 1 Hao	1	20	1	100	1	100	1	100	0	0
2023	Yunsha 1 Hao	1	21	1	100	1	100	0	0	0	0
2023	Yunsha 1 Hao	1	22	1	100	1	100	1	100	0	0
2023	Yunsha 1 Hao	1	23	1	100	1	100	1	100	0	0
2023	Yunsha 1 Hao	1	24	1	100	1	100	1	100	1	100
2023	Yunsha 1 Hao	1	25	1	100	1	100	1	100	0	0
2023	Yunsha 1 Hao	1	26	1	100	1	100	1	100	1	100
2023	Yunsha 1 Hao	1	27	1	100	1	100	1	100	0	0
2023	Yunsha 1 Hao	1	28	1	100	1	100	1	100	1	100
2023	Yunsha 1 Hao	1	29	1	100	1	100	1	100	0	0
2023	Yunsha 1 Hao	1	30	1	100	1	100	1	100	1	100
2023	Yunsha 1 Hao	2	1	1	100	0	0	0	0	0	0
2023	Yunsha 1 Hao	2	2	1	100	0	0	0	0	0	0
2023	Yunsha 1 Hao	2	3	1	100	0	0	0	0	0	0
2023	Yunsha 1 Hao	2	4	1	100	0	0	0	0	0	0
2023	Yunsha 1 Hao	2	5	1	100	1	100	0	0	0	0
2023	Yunsha 1 Hao	2	6	1	100	0	0	0	0	0	0
2023	Yunsha 1 Hao	2	7	0	0	0	0	0	0	0	0
2023	Yunsha 1 Hao	2	8	0	0	0	0	0	0	0	0
2023	Yunsha 1 Hao	2	9	0	0	0	0	0	0	0	0
2023	Yunsha 1 Hao	2	10	1	100	1	100	0	0	0	0
2023	Yunsha 1 Hao	2	11	1	100	1	100	0	0	0	0
2023	Yunsha 1 Hao	2	12	1	100	1	100	1	100	0	0
2023	Yunsha 1 Hao	2	13	1	100	1	100	1	100	0	0
2023	Yunsha 1 Hao	2	14	1	100	1	100	0	0	0	0
2023	Yunsha 1 Hao	2	15	1	100	1	100	1	100	0	0
2023	Yunsha 1 Hao	2	16	1	100	1	100	1	100	0	0
2023	Yunsha 1 Hao	2	17	1	100	1	100	1	100	0	0
2023	Yunsha 1 Hao	2	18	1	100	1	100	1	100	0	0
2023	Yunsha 1 Hao	2	19	1	100	1	100	1	100	0	0
2023	Yunsha 1 Hao	2	20	1	100	1	100	1	100	0	0
2023	Yunsha 1 Hao	2	21	1	100	1	100	1	100	0	0
2023	Yunsha 1 Hao	2	22	1	100	1	100	1	100	0	0
2023	Yunsha 1 Hao	2	23	1	100	1	100	1	100	0	0
2023	Yunsha 1 Hao	2	24	1	100	1	100	1	100	0	0
2023	Yunsha 1 Hao	2	25	1	100	1	100	1	100	0	0
2023	Yunsha 1 Hao	2	26	1	100	1	100	1	100	0	0
2023	Yunsha 1 Hao	2	27	1	100	1	100	1	100	0	0
2023	Yunsha 1 Hao	2	28	1	100	1	100	1	100	0	0
2023	Yunsha 1 Hao	2	29	1	100	1	100	1	100	0	0
2023	Yunsha 1 Hao	2	30	1	100	1	100	1	100	0	0
2023	Yunsha 2 Hao	0	1	1	100	1	100	1	100	1	100
2023	Yunsha 2 Hao	0	2	1	100	1	100	1	100	1	100
2023	Yunsha 2 Hao	0	3	1	100	1	100	1	100	0	0
2023	Yunsha 2 Hao	0	4	1	100	1	100	1	100	1	100
2023	Yunsha 2 Hao	0	5	1	100	1	100	1	100	1	100
2023	Yunsha 2 Hao	0	6	1	100	1	100	1	100	1	100
2023	Yunsha 2 Hao	0	7	1	100	1	100	1	100	1	100
2023	Yunsha 2 Hao	0	8	1	100	1	100	1	100	1	100
2023	Yunsha 2 Hao	0	9	1	100	1	100	1	100	1	100
2023	Yunsha 2 Hao	0	10	1	100	1	100	1	100	1	100
2023	Yunsha 2 Hao	0	11	1	100	1	100	1	100	1	100
2023	Yunsha 2 Hao	0	12	1	100	1	100	1	100	1	100
2023	Yunsha 2 Hao	0	13	1	100	1	100	1	100	1	100
2023	Yunsha 2 Hao	0	14	1	100	1	100	1	100	1	100
2023	Yunsha 2 Hao	0	15	1	100	1	100	1	100	1	100
2023	Yunsha 2 Hao	0	16	1	100	1	100	1	100	1	100
2023	Yunsha 2 Hao	0	17	1	100	1	100	1	100	1	100
2023	Yunsha 2 Hao	0	18	1	100	1	100	1	100	1	100
2023	Yunsha 2 Hao	0	19	1	100	1	100	1	100	1	100
2023	Yunsha 2 Hao	0	20	1	100	1	100	1	100	1	100
2023	Yunsha 2 Hao	0	21	1	100	1	100	1	100	1	100
2023	Yunsha 2 Hao	0	22	1	100	1	100	1	100	1	100
2023	Yunsha 2 Hao	0	23	1	100	1	100	1	100	1	100
2023	Yunsha 2 Hao	0	24	1	100	1	100	1	100	1	100
2023	Yunsha 2 Hao	0	25	1	100	1	100	1	100	1	100
2023	Yunsha 2 Hao	0	26	1	100	1	100	1	100	1	100
2023	Yunsha 2 Hao	0	27	1	100	1	100	1	100	1	100
2023	Yunsha 2 Hao	0	28	1	100	1	100	1	100	1	100
2023	Yunsha 2 Hao	0	29	1	100	1	100	1	100	1	100
2023	Yunsha 2 Hao	0	30	1	100	1	100	1	100	1	100
2023	Yunsha 2 Hao	1	1	1	100	1	100	0	0	0	0
2023	Yunsha 2 Hao	1	2	1	100	1	100	1	100	1	100
2023	Yunsha 2 Hao	1	3	1	100	1	100	1	100	1	100
2023	Yunsha 2 Hao	1	4	1	100	1	100	1	100	1	100
2023	Yunsha 2 Hao	1	5	1	100	1	100	1	100	1	100
2023	Yunsha 2 Hao	1	6	1	100	1	100	1	100	1	100
2023	Yunsha 2 Hao	1	7	1	100	1	100	1	100	1	100
2023	Yunsha 2 Hao	1	8	1	100	1	100	1	100	1	100
2023	Yunsha 2 Hao	1	9	1	100	1	100	1	100	0	0
2023	Yunsha 2 Hao	1	10	1	100	1	100	1	100	1	100
2023	Yunsha 2 Hao	1	11	1	100	1	100	0	0	0	0
2023	Yunsha 2 Hao	1	12	1	100	1	100	1	100	1	100
2023	Yunsha 2 Hao	1	13	1	100	1	100	0	0	0	0
2023	Yunsha 2 Hao	1	14	1	100	1	100	1	100	0	0
2023	Yunsha 2 Hao	1	15	1	100	1	100	0	0	0	0
2023	Yunsha 2 Hao	1	16	1	100	1	100	0	0	0	0
2023	Yunsha 2 Hao	1	17	1	100	1	100	1	100	1	100
2023	Yunsha 2 Hao	1	18	1	100	1	100	1	100	1	100
2023	Yunsha 2 Hao	1	19	1	100	1	100	1	100	1	100
2023	Yunsha 2 Hao	1	20	1	100	1	100	1	100	1	100
2023	Yunsha 2 Hao	1	21	1	100	1	100	1	100	1	100
2023	Yunsha 2 Hao	1	22	1	100	1	100	1	100	1	100
2023	Yunsha 2 Hao	1	23	1	100	1	100	1	100	1	100
2023	Yunsha 2 Hao	1	24	1	100	1	100	0	0	0	0
2023	Yunsha 2 Hao	1	25	1	100	1	100	1	100	1	100
2023	Yunsha 2 Hao	1	26	1	100	1	100	1	100	1	100
2023	Yunsha 2 Hao	1	27	1	100	1	100	1	100	1	100
2023	Yunsha 2 Hao	1	28	1	100	1	100	1	100	0	0
2023	Yunsha 2 Hao	1	29	1	100	1	100	1	100	1	100
2023	Yunsha 2 Hao	1	30	1	100	1	100	1	100	1	100
2023	Yunsha 2 Hao	2	1	1	100	1	100	1	100	0	0
2023	Yunsha 2 Hao	2	2	0	0	0	0	0	0	0	0
2023	Yunsha 2 Hao	2	3	0	0	0	0	0	0	0	0
2023	Yunsha 2 Hao	2	4	0	0	0	0	0	0	0	0
2023	Yunsha 2 Hao	2	5	1	100	1	100	1	100	0	0
2023	Yunsha 2 Hao	2	6	1	100	1	100	1	100	0	0
2023	Yunsha 2 Hao	2	7	1	100	1	100	0	0	0	0
2023	Yunsha 2 Hao	2	8	1	100	1	100	1	100	0	0
2023	Yunsha 2 Hao	2	9	1	100	1	100	1	100	1	100
2023	Yunsha 2 Hao	2	10	1	100	1	100	1	100	0	0
2023	Yunsha 2 Hao	2	11	1	100	1	100	0	0	0	0
2023	Yunsha 2 Hao	2	12	1	100	1	100	0	0	0	0
2023	Yunsha 2 Hao	2	13	0	0	0	0	0	0	0	0
2023	Yunsha 2 Hao	2	14	1	100	1	100	1	100	0	0
2023	Yunsha 2 Hao	2	15	1	100	1	100	1	100	0	0
2023	Yunsha 2 Hao	2	16	0	0	0	0	0	0	0	0
2023	Yunsha 2 Hao	2	17	0	0	0	0	0	0	0	0
2023	Yunsha 2 Hao	2	18	0	0	0	0	0	0	0	0
2023	Yunsha 2 Hao	2	19	1	100	0	0	0	0	0	0
2023	Yunsha 2 Hao	2	20	0	0	0	0	0	0	0	0
2023	Yunsha 2 Hao	2	21	1	100	1	100	1	100	1	100
2023	Yunsha 2 Hao	2	22	0	0	0	0	0	0	0	0
2023	Yunsha 2 Hao	2	23	0	0	0	0	0	0	0	0
2023	Yunsha 2 Hao	2	24	0	0	0	0	0	0	0	0
2023	Yunsha 2 Hao	2	25	0	0	0	0	0	0	0	0
2023	Yunsha 2 Hao	2	26	0	0	0	0	0	0	0	0
2023	Yunsha 2 Hao	2	27	0	0	0	0	0	0	0	0
2023	Yunsha 2 Hao	2	28	0	0	0	0	0	0	0	0
2023	Yunsha 2 Hao	2	29	0	0	0	0	0	0	0	0
2023	Yunsha 2 Hao	2	30	0	0	0	0	0	0	0	0

## Sheet: Pollen Tube Growth Rate
Year	cultivars	Sampled time after pollination/h	Percentage of ovaries with pollen tubes had successfully reached the ovules(%)	Flower number of hand-pollinated	ovary with pollen tubes had successfully reached the ovules(0 = no, 1 = yes)	Percentage of ovaries with pollen tubes had successfully reached the ovules(%)
2022	Yunsha 1 Hao	8	0	1	0	0
2022	Yunsha 1 Hao	8	0	2	0	0
2022	Yunsha 1 Hao	8	0	3	0	0
2022	Yunsha 1 Hao	8	0	4	0	0
2022	Yunsha 1 Hao	8	0	5	0	0
2022	Yunsha 1 Hao	8	0	6	0	0
2022	Yunsha 1 Hao	8	0	7	0	0
2022	Yunsha 1 Hao	8	0	8	0	0
2022	Yunsha 1 Hao	8	0	9	0	0
2022	Yunsha 1 Hao	8	100	10	1	100
2022	Yunsha 1 Hao	8	0	11	0	0
2022	Yunsha 1 Hao	8	0	12	0	0
2022	Yunsha 1 Hao	8	0	13	0	0
2022	Yunsha 1 Hao	8	100	14	1	100
2022	Yunsha 1 Hao	8	0	15	0	0
2022	Yunsha 1 Hao	8	0	16	0	0
2022	Yunsha 1 Hao	8	0	17	0	0
2022	Yunsha 1 Hao	8	0	18	0	0
2022	Yunsha 1 Hao	8	0	19	0	0
2022	Yunsha 1 Hao	8	0	20	0	0
2022	Yunsha 1 Hao	8	0	21	0	0
2022	Yunsha 1 Hao	8	0	22	0	0
2022	Yunsha 1 Hao	8	0	23	0	0
2022	Yunsha 1 Hao	8	0	24	0	0
2022	Yunsha 1 Hao	24	100	1	1	100
2022	Yunsha 1 Hao	24	100	2	1	100
2022	Yunsha 1 Hao	24	100	3	1	100
2022	Yunsha 1 Hao	24	100	4	1	100
2022	Yunsha 1 Hao	24	100	5	1	100
2022	Yunsha 1 Hao	24	100	6	1	100
2022	Yunsha 1 Hao	24	100	7	1	100
2022	Yunsha 1 Hao	24	100	8	1	100
2022	Yunsha 1 Hao	24	100	9	1	100
2022	Yunsha 1 Hao	24	100	10	1	100
2022	Yunsha 1 Hao	24	100	11	1	100
2022	Yunsha 1 Hao	24	0	12	0	0
2022	Yunsha 1 Hao	24	100	13	1	100
2022	Yunsha 1 Hao	24	100	14	1	100
2022	Yunsha 1 Hao	24	0	15	0	0
2022	Yunsha 1 Hao	24	100	16	1	100
2022	Yunsha 1 Hao	24	100	17	1	100
2022	Yunsha 1 Hao	24	100	18	1	100
2022	Yunsha 1 Hao	24	100	19	1	100
2022	Yunsha 1 Hao	24	100	20	1	100
2022	Yunsha 1 Hao	24	100	21	1	100
2022	Yunsha 1 Hao	24	100	22	1	100
2022	Yunsha 1 Hao	24	100	23	1	100
2022	Yunsha 1 Hao	24	0	24	0	0
2022	Yunsha 1 Hao	24	100	25	1	100
2022	Yunsha 1 Hao	24	100	26	1	100
2022	Yunsha 1 Hao	24	100	27	1	100
2022	Yunsha 1 Hao	48	100	1	1	100
2022	Yunsha 1 Hao	48	100	2	1	100
2022	Yunsha 1 Hao	48	100	3	1	100
2022	Yunsha 1 Hao	48	100	4	1	100
2022	Yunsha 1 Hao	48	100	5	1	100
2022	Yunsha 1 Hao	48	100	6	1	100
2022	Yunsha 1 Hao	48	0	7	0	0
2022	Yunsha 1 Hao	48	100	8	1	100
2022	Yunsha 1 Hao	48	100	9	1	100
2022	Yunsha 1 Hao	48	100	10	1	100
2022	Yunsha 1 Hao	48	100	11	1	100
2022	Yunsha 1 Hao	48	100	12	1	100
2022	Yunsha 1 Hao	48	100	13	1	100
2022	Yunsha 1 Hao	48	100	14	1	100
2022	Yunsha 1 Hao	48	100	15	1	100
2022	Yunsha 1 Hao	48	100	16	1	100
2022	Yunsha 1 Hao	48	100	17	1	100
2022	Yunsha 1 Hao	48	100	18	1	100
2022	Yunsha 1 Hao	48	100	19	1	100
2022	Yunsha 1 Hao	48	100	20	1	100
2022	Yunsha 1 Hao	48	100	21	1	100
2022	Yunsha 1 Hao	48	100	22	1	100
2022	Yunsha 1 Hao	48	0	23	0	0
2022	Yunsha 1 Hao	48	100	24	1	100
2022	Yunsha 1 Hao	48	100	25	1	100
2022	Yunsha 1 Hao	48	100	26	1	100
2022	Yunsha 1 Hao	48	100	27	1	100
2022	Yunsha 1 Hao	48	100	28	1	100
2022	Yunsha 1 Hao	48	0	29	0	0
2022	Yunsha 1 Hao	48	100	30	1	100
2022	Yunsha 2 Hao	8	0	1	0	0
2022	Yunsha 2 Hao	8	0	2	0	0
2022	Yunsha 2 Hao	8	100	3	1	100
2022	Yunsha 2 Hao	8	0	4	0	0
2022	Yunsha 2 Hao	8	0	5	0	0
2022	Yunsha 2 Hao	8	0	6	0	0
2022	Yunsha 2 Hao	8	0	7	0	0
2022	Yunsha 2 Hao	8	100	8	1	100
2022	Yunsha 2 Hao	8	0	9	0	0
2022	Yunsha 2 Hao	8	0	10	0	0
2022	Yunsha 2 Hao	8	0	11	0	0
2022	Yunsha 2 Hao	8	100	12	1	100
2022	Yunsha 2 Hao	8	0	13	0	0
2022	Yunsha 2 Hao	8	0	14	0	0
2022	Yunsha 2 Hao	8	0	15	0	0
2022	Yunsha 2 Hao	8	0	16	0	0
2022	Yunsha 2 Hao	8	0	17	0	0
2022	Yunsha 2 Hao	8	0	18	0	0
2022	Yunsha 2 Hao	8	0	19	0	0
2022	Yunsha 2 Hao	8	0	20	0	0
2022	Yunsha 2 Hao	8	0	21	0	0
2022	Yunsha 2 Hao	8	0	22	0	0
2022	Yunsha 2 Hao	8	0	23	0	0
2022	Yunsha 2 Hao	8	0	24	0	0
2022	Yunsha 2 Hao	8	0	25	0	0
2022	Yunsha 2 Hao	24	100	1	1	100
2022	Yunsha 2 Hao	24	100	2	1	100
2022	Yunsha 2 Hao	24	100	3	1	100
2022	Yunsha 2 Hao	24	100	4	1	100
2022	Yunsha 2 Hao	24	100	5	1	100
2022	Yunsha 2 Hao	24	100	6	1	100
2022	Yunsha 2 Hao	24	100	7	1	100
2022	Yunsha 2 Hao	24	100	8	1	100
2022	Yunsha 2 Hao	24	100	9	1	100
2022	Yunsha 2 Hao	24	100	10	1	100
2022	Yunsha 2 Hao	24	100	11	1	100
2022	Yunsha 2 Hao	24	0	12	0	0
2022	Yunsha 2 Hao	24	100	13	1	100
2022	Yunsha 2 Hao	24	100	14	1	100
2022	Yunsha 2 Hao	24	0	15	0	0
2022	Yunsha 2 Hao	24	100	16	1	100
2022	Yunsha 2 Hao	24	100	17	1	100
2022	Yunsha 2 Hao	24	0	18	0	0
2022	Yunsha 2 Hao	24	0	19	0	0
2022	Yunsha 2 Hao	24	100	20	1	100
2022	Yunsha 2 Hao	24	100	21	1	100
2022	Yunsha 2 Hao	24	100	22	1	100
2022	Yunsha 2 Hao	24	0	23	0	0
2022	Yunsha 2 Hao	24	0	24	0	0
2022	Yunsha 2 Hao	24	100	25	1	100
2022	Yunsha 2 Hao	24	0	26	0	0
2022	Yunsha 2 Hao	24	100	27	1	100
2022	Yunsha 2 Hao	24	100	28	1	100
2022	Yunsha 2 Hao	24	100	29	1	100
2022	Yunsha 2 Hao	48	100	1	1	100
2022	Yunsha 2 Hao	48	100	2	1	100
2022	Yunsha 2 Hao	48	100	3	1	100
2022	Yunsha 2 Hao	48	100	4	1	100
2022	Yunsha 2 Hao	48	100	5	1	100
2022	Yunsha 2 Hao	48	100	6	1	100
2022	Yunsha 2 Hao	48	0	7	0	0
2022	Yunsha 2 Hao	48	100	8	1	100
2022	Yunsha 2 Hao	48	100	9	1	100
2022	Yunsha 2 Hao	48	100	10	1	100
2022	Yunsha 2 Hao	48	100	11	1	100
2022	Yunsha 2 Hao	48	100	12	1	100
2022	Yunsha 2 Hao	48	100	13	1	100
2022	Yunsha 2 Hao	48	100	14	1	100
2022	Yunsha 2 Hao	48	100	15	1	100
2022	Yunsha 2 Hao	48	100	16	1	100
2022	Yunsha 2 Hao	48	100	17	1	100
2022	Yunsha 2 Hao	48	100	18	1	100
2022	Yunsha 2 Hao	48	100	19	1	100
2022	Yunsha 2 Hao	48	100	20	1	100
2022	Yunsha 2 Hao	48	100	21	1	100
2022	Yunsha 2 Hao	48	100	22	1	100
2022	Yunsha 2 Hao	48	100	23	1	100
2022	Yunsha 2 Hao	48	100	24	1	100
2023	Yunsha 1 Hao	8	0	1	0	0
2023	Yunsha 1 Hao	8	0	2	0	0
2023	Yunsha 1 Hao	8	0	3	0	0
2023	Yunsha 1 Hao	8	100	4	1	100
2023	Yunsha 1 Hao	8	0	5	0	0
2023	Yunsha 1 Hao	8	0	6	0	0
2023	Yunsha 1 Hao	8	0	7	0	0
2023	Yunsha 1 Hao	8	0	8	0	0
2023	Yunsha 1 Hao	8	0	9	0	0
2023	Yunsha 1 Hao	8	0	10	0	0
2023	Yunsha 1 Hao	8	0	11	0	0
2023	Yunsha 1 Hao	8	0	12	0	0
2023	Yunsha 1 Hao	8	0	13	0	0
2023	Yunsha 1 Hao	8	0	14	0	0
2023	Yunsha 1 Hao	8	0	15	0	0
2023	Yunsha 1 Hao	8	0	16	0	0
2023	Yunsha 1 Hao	8	0	17	0	0
2023	Yunsha 1 Hao	8	0	18	0	0
2023	Yunsha 1 Hao	8	0	19	0	0
2023	Yunsha 1 Hao	8	0	20	0	0
2023	Yunsha 1 Hao	8	0	21	0	0
2023	Yunsha 1 Hao	8	0	22	0	0
2023	Yunsha 1 Hao	8	0	23	0	0
2023	Yunsha 1 Hao	8	0	24	0	0
2023	Yunsha 1 Hao	8	0	25	0	0
2023	Yunsha 1 Hao	8	0	26	0	0
2023	Yunsha 1 Hao	8	0	27	0	0
2023	Yunsha 1 Hao	8	0	28	0	0
2023	Yunsha 1 Hao	8	0	29	0	0
2023	Yunsha 1 Hao	8	0	30	0	0
2023	Yunsha 1 Hao	8	0	31	0	0
2023	Yunsha 1 Hao	24	100	1	1	100
2023	Yunsha 1 Hao	24	100	2	1	100
2023	Yunsha 1 Hao	24	100	3	1	100
2023	Yunsha 1 Hao	24	100	4	1	100
2023	Yunsha 1 Hao	24	100	5	1	100
2023	Yunsha 1 Hao	24	100	6	1	100
2023	Yunsha 1 Hao	24	100	7	1	100
2023	Yunsha 1 Hao	24	100	8	1	100
2023	Yunsha 1 Hao	24	100	9	1	100
2023	Yunsha 1 Hao	24	100	10	1	100
2023	Yunsha 1 Hao	24	100	11	1	100
2023	Yunsha 1 Hao	24	100	12	1	100
2023	Yunsha 1 Hao	24	100	13	1	100
2023	Yunsha 1 Hao	24	100	14	1	100
2023	Yunsha 1 Hao	24	100	15	1	100
2023	Yunsha 1 Hao	24	100	16	1	100
2023	Yunsha 1 Hao	24	100	17	1	100
2023	Yunsha 1 Hao	24	100	18	1	100
2023	Yunsha 1 Hao	24	100	19	1	100
2023	Yunsha 1 Hao	24	100	20	1	100
2023	Yunsha 1 Hao	24	100	21	1	100
2023	Yunsha 1 Hao	24	100	22	1	100
2023	Yunsha 1 Hao	24	100	23	1	100
2023	Yunsha 1 Hao	24	100	24	1	100
2023	Yunsha 1 Hao	24	100	25	1	100
2023	Yunsha 1 Hao	24	100	26	1	100
2023	Yunsha 1 Hao	24	100	27	1	100
2023	Yunsha 1 Hao	24	100	28	1	100
2023	Yunsha 1 Hao	24	100	29	1	100
2023	Yunsha 1 Hao	24	100	30	1	100
2023	Yunsha 1 Hao	48	100	1	1	100
2023	Yunsha 1 Hao	48	100	2	1	100
2023	Yunsha 1 Hao	48	100	3	1	100
2023	Yunsha 1 Hao	48	100	4	1	100
2023	Yunsha 1 Hao	48	100	5	1	100
2023	Yunsha 1 Hao	48	100	6	1	100
2023	Yunsha 1 Hao	48	100	7	1	100
2023	Yunsha 1 Hao	48	100	8	1	100
2023	Yunsha 1 Hao	48	100	9	1	100
2023	Yunsha 1 Hao	48	100	10	1	100
2023	Yunsha 1 Hao	48	100	11	1	100
2023	Yunsha 1 Hao	48	100	12	1	100
2023	Yunsha 1 Hao	48	100	13	1	100
2023	Yunsha 1 Hao	48	100	14	1	100
2023	Yunsha 1 Hao	48	100	15	1	100
2023	Yunsha 1 Hao	48	100	16	1	100
2023	Yunsha 1 Hao	48	100	17	1	100
2023	Yunsha 1 Hao	48	100	18	1	100
2023	Yunsha 1 Hao	48	100	19	1	100
2023	Yunsha 1 Hao	48	100	20	1	100
2023	Yunsha 1 Hao	48	100	21	1	100
2023	Yunsha 1 Hao	48	100	22	1	100
2023	Yunsha 1 Hao	48	100	23	1	100
2023	Yunsha 1 Hao	48	100	24	1	100
2023	Yunsha 1 Hao	48	100	25	1	100
2023	Yunsha 2 Hao	8	0	1	0	0
2023	Yunsha 2 Hao	8	0	2	0	0
2023	Yunsha 2 Hao	8	0	3	0	0
2023	Yunsha 2 Hao	8	0	4	0	0
2023	Yunsha 2 Hao	8	0	5	0	0
2023	Yunsha 2 Hao	8	0	6	0	0
2023	Yunsha 2 Hao	8	0	7	0	0
2023	Yunsha 2 Hao	8	0	8	0	0
2023	Yunsha 2 Hao	8	0	9	0	0
2023	Yunsha 2 Hao	8	0	10	0	0
2023	Yunsha 2 Hao	8	0	11	0	0
2023	Yunsha 2 Hao	8	0	12	0	0
2023	Yunsha 2 Hao	8	0	13	0	0
2023	Yunsha 2 Hao	8	0	14	0	0
2023	Yunsha 2 Hao	8	0	15	0	0
2023	Yunsha 2 Hao	8	0	16	0	0
2023	Yunsha 2 Hao	8	0	17	0	0
2023	Yunsha 2 Hao	8	0	18	0	0
2023	Yunsha 2 Hao	8	0	19	0	0
2023	Yunsha 2 Hao	8	0	20	0	0
2023	Yunsha 2 Hao	8	0	21	0	0
2023	Yunsha 2 Hao	8	0	22	0	0
2023	Yunsha 2 Hao	8	0	23	0	0
2023	Yunsha 2 Hao	8	0	24	0	0
2023	Yunsha 2 Hao	8	0	25	0	0
2023	Yunsha 2 Hao	8	0	26	0	0
2023	Yunsha 2 Hao	8	0	27	0	0
2023	Yunsha 2 Hao	8	0	28	0	0
2023	Yunsha 2 Hao	8	0	29	0	0
2023	Yunsha 2 Hao	8	0	30	0	0
2023	Yunsha 2 Hao	24	0	1	0	0
2023	Yunsha 2 Hao	24	100	2	1	100
2023	Yunsha 2 Hao	24	100	3	1	100
2023	Yunsha 2 Hao	24	0	4	0	0
2023	Yunsha 2 Hao	24	0	5	0	0
2023	Yunsha 2 Hao	24	100	6	1	100
2023	Yunsha 2 Hao	24	100	7	1	100
2023	Yunsha 2 Hao	24	0	8	0	0
2023	Yunsha 2 Hao	24	0	9	0	0
2023	Yunsha 2 Hao	24	100	10	1	100
2023	Yunsha 2 Hao	24	100	11	1	100
2023	Yunsha 2 Hao	24	100	12	1	100
2023	Yunsha 2 Hao	24	100	13	1	100
2023	Yunsha 2 Hao	24	100	14	1	100
2023	Yunsha 2 Hao	24	100	15	1	100
2023	Yunsha 2 Hao	24	0	16	0	0
2023	Yunsha 2 Hao	24	100	17	1	100
2023	Yunsha 2 Hao	24	0	18	0	0
2023	Yunsha 2 Hao	24	0	19	0	0
2023	Yunsha 2 Hao	24	0	20	0	0
2023	Yunsha 2 Hao	24	100	21	1	100
2023	Yunsha 2 Hao	24	100	22	1	100
2023	Yunsha 2 Hao	24	0	23	0	0
2023	Yunsha 2 Hao	24	100	24	1	100
2023	Yunsha 2 Hao	24	0	25	0	0
2023	Yunsha 2 Hao	24	100	26	1	100
2023	Yunsha 2 Hao	24	100	27	1	100
2023	Yunsha 2 Hao	24	100	28	1	100
2023	Yunsha 2 Hao	24	100	29	1	100
2023	Yunsha 2 Hao	24	100	30	1	100
2023	Yunsha 2 Hao	24	100	31	1	100
2023	Yunsha 2 Hao	48	100	1	1	100
2023	Yunsha 2 Hao	48	100	2	1	100
2023	Yunsha 2 Hao	48	100	3	1	100
2023	Yunsha 2 Hao	48	100	4	1	100
2023	Yunsha 2 Hao	48	100	5	1	100
2023	Yunsha 2 Hao	48	100	6	1	100
2023	Yunsha 2 Hao	48	100	7	1	100
2023	Yunsha 2 Hao	48	100	8	1	100
2023	Yunsha 2 Hao	48	0	9	0	0
2023	Yunsha 2 Hao	48	100	10	1	100
2023	Yunsha 2 Hao	48	100	11	1	100
2023	Yunsha 2 Hao	48	100	12	1	100
2023	Yunsha 2 Hao	48	100	13	1	100
2023	Yunsha 2 Hao	48	100	14	1	100
2023	Yunsha 2 Hao	48	100	15	1	100
2023	Yunsha 2 Hao	48	0	16	0	0
2023	Yunsha 2 Hao	48	100	17	1	100
2023	Yunsha 2 Hao	48	100	18	1	100
2023	Yunsha 2 Hao	48	100	19	1	100
2023	Yunsha 2 Hao	48	100	20	1	100
2023	Yunsha 2 Hao	48	100	21	1	100
2023	Yunsha 2 Hao	48	100	22	1	100
2023	Yunsha 2 Hao	48	100	23	1	100
2023	Yunsha 2 Hao	48	100	24	1	100
2023	Yunsha 2 Hao	48	100	25	1	100
2023	Yunsha 2 Hao	48	0	26	0	0
2023	Yunsha 2 Hao	48	100	27	1	100
2023	Yunsha 2 Hao	48	0	28	0	0
2023	Yunsha 2 Hao	48	100	29	1	100
2023	Yunsha 2 Hao	48	100	30	1	100
2023	Yunsha 2 Hao	48	100	31	1	100
2023	Yunsha 2 Hao	48	100	32	1	100

## Sheet: Ovule longevity
Year	cultivars	days after anthesis(DAA)	Flower number of unpollinated	ovary with Fluorescence-ovule (0 = non fluorescent, 1 = fluorescent)	Percentage of ovaries with fluorescent ovules(%)
2022	Yunsha 1 Hao	0	1	0	0
2022	Yunsha 1 Hao	0	2	0	0
2022	Yunsha 1 Hao	0	3	0	0
2022	Yunsha 1 Hao	0	4	0	0
2022	Yunsha 1 Hao	0	5	0	0
2022	Yunsha 1 Hao	0	6	0	0
2022	Yunsha 1 Hao	0	7	0	0
2022	Yunsha 1 Hao	0	8	0	0
2022	Yunsha 1 Hao	0	9	0	0
2022	Yunsha 1 Hao	0	10	0	0
2022	Yunsha 1 Hao	0	11	0	0
2022	Yunsha 1 Hao	1	1	0	0
2022	Yunsha 1 Hao	1	2	0	0
2022	Yunsha 1 Hao	1	3	0	0
2022	Yunsha 1 Hao	1	4	0	0
2022	Yunsha 1 Hao	1	5	0	0
2022	Yunsha 1 Hao	1	6	0	0
2022	Yunsha 1 Hao	1	7	0	0
2022	Yunsha 1 Hao	1	8	0	0
2022	Yunsha 1 Hao	1	9	0	0
2022	Yunsha 1 Hao	1	10	0	0
2022	Yunsha 1 Hao	1	11	0	0
2022	Yunsha 1 Hao	1	12	0	0
2022	Yunsha 1 Hao	1	13	0	0
2022	Yunsha 1 Hao	1	14	0	0
2022	Yunsha 1 Hao	1	15	0	0
2022	Yunsha 1 Hao	2	1	0	0
2022	Yunsha 1 Hao	2	2	0	0
2022	Yunsha 1 Hao	2	3	0	0
2022	Yunsha 1 Hao	2	4	0	0
2022	Yunsha 1 Hao	2	5	0	0
2022	Yunsha 1 Hao	2	6	0	0
2022	Yunsha 1 Hao	2	7	0	0
2022	Yunsha 1 Hao	2	8	0	0
2022	Yunsha 1 Hao	2	9	0	0
2022	Yunsha 1 Hao	2	10	0	0
2022	Yunsha 1 Hao	2	11	0	0
2022	Yunsha 1 Hao	2	12	0	0
2022	Yunsha 1 Hao	2	13	0	0
2022	Yunsha 1 Hao	2	14	0	0
2022	Yunsha 1 Hao	2	15	0	0
2022	Yunsha 1 Hao	3	1	1	100
2022	Yunsha 1 Hao	3	2	1	100
2022	Yunsha 1 Hao	3	3	1	100
2022	Yunsha 1 Hao	3	4	1	100
2022	Yunsha 1 Hao	3	5	1	100
2022	Yunsha 1 Hao	3	6	1	100
2022	Yunsha 1 Hao	3	7	0	0
2022	Yunsha 1 Hao	3	8	0	0
2022	Yunsha 1 Hao	3	9	1	100
2022	Yunsha 1 Hao	3	10	0	0
2022	Yunsha 1 Hao	3	11	1	100
2022	Yunsha 1 Hao	3	12	1	100
2022	Yunsha 1 Hao	4	1	1	100
2022	Yunsha 1 Hao	4	2	1	100
2022	Yunsha 1 Hao	4	3	0	0
2022	Yunsha 1 Hao	4	4	1	100
2022	Yunsha 1 Hao	4	5	0	0
2022	Yunsha 1 Hao	4	6	0	0
2022	Yunsha 1 Hao	4	7	0	0
2022	Yunsha 1 Hao	4	8	0	0
2022	Yunsha 1 Hao	5	1	0	0
2022	Yunsha 1 Hao	5	2	0	0
2022	Yunsha 1 Hao	5	3	1	100
2022	Yunsha 1 Hao	5	4	1	100
2022	Yunsha 1 Hao	5	5	1	100
2022	Yunsha 1 Hao	5	6	1	100
2022	Yunsha 1 Hao	5	7	0	0
2022	Yunsha 1 Hao	5	8	1	100
2022	Yunsha 1 Hao	5	9	1	100
2022	Yunsha 1 Hao	5	10	1	100
2022	Yunsha 1 Hao	5	11	0	0
2022	Yunsha 1 Hao	5	12	1	100
2022	Yunsha 1 Hao	5	13	0	0
2022	Yunsha 1 Hao	5	14	0	0
2022	Yunsha 1 Hao	6	1	1	100
2022	Yunsha 1 Hao	6	2	1	100
2022	Yunsha 1 Hao	6	3	1	100
2022	Yunsha 1 Hao	6	4	1	100
2022	Yunsha 1 Hao	6	5	1	100
2022	Yunsha 1 Hao	6	6	0	0
2022	Yunsha 1 Hao	6	7	0	0
2022	Yunsha 1 Hao	6	8	1	100
2022	Yunsha 1 Hao	6	9	1	100
2022	Yunsha 1 Hao	6	10	0	0
2022	Yunsha 1 Hao	6	11	0	0
2022	Yunsha 1 Hao	6	12	0	0
2022	Yunsha 1 Hao	6	13	0	0
2022	Yunsha 1 Hao	6	14	1	100
2022	Yunsha 1 Hao	6	15	0	0
2022	Yunsha 1 Hao	6	16	1	100
2022	Yunsha 1 Hao	7	1	1	100
2022	Yunsha 1 Hao	7	2	0	0
2022	Yunsha 1 Hao	7	3	1	100
2022	Yunsha 1 Hao	7	4	1	100
2022	Yunsha 1 Hao	7	5	0	0
2022	Yunsha 1 Hao	7	6	1	100
2022	Yunsha 1 Hao	7	7	0	0
2022	Yunsha 1 Hao	8	1	1	100
2022	Yunsha 1 Hao	8	2	0	0
2022	Yunsha 1 Hao	8	3	0	0
2022	Yunsha 1 Hao	8	4	1	100
2022	Yunsha 1 Hao	8	5	1	100
2022	Yunsha 1 Hao	8	6	0	0
2022	Yunsha 1 Hao	8	7	0	0
2022	Yunsha 1 Hao	8	8	0	0
2022	Yunsha 1 Hao	8	9	0	0
2022	Yunsha 1 Hao	8	10	0	0
2022	Yunsha 1 Hao	8	11	0	0
2022	Yunsha 1 Hao	8	12	0	0
2022	Yunsha 1 Hao	8	13	0	0
2022	Yunsha 1 Hao	8	14	0	0
2022	Yunsha 2 Hao	0	1	0	0
2022	Yunsha 2 Hao	0	2	0	0
2022	Yunsha 2 Hao	0	3	0	0
2022	Yunsha 2 Hao	0	4	0	0
2022	Yunsha 2 Hao	0	5	0	0
2022	Yunsha 2 Hao	0	6	0	0
2022	Yunsha 2 Hao	0	7	0	0
2022	Yunsha 2 Hao	0	8	0	0
2022	Yunsha 2 Hao	0	9	0	0
2022	Yunsha 2 Hao	0	10	0	0
2022	Yunsha 2 Hao	0	11	0	0
2022	Yunsha 2 Hao	1	1	0	0
2022	Yunsha 2 Hao	1	2	0	0
2022	Yunsha 2 Hao	1	3	0	0
2022	Yunsha 2 Hao	1	4	0	0
2022	Yunsha 2 Hao	1	5	0	0
2022	Yunsha 2 Hao	1	6	0	0
2022	Yunsha 2 Hao	1	7	0	0
2022	Yunsha 2 Hao	1	8	0	0
2022	Yunsha 2 Hao	1	9	0	0
2022	Yunsha 2 Hao	1	10	0	0
2022	Yunsha 2 Hao	1	11	0	0
2022	Yunsha 2 Hao	1	12	0	0
2022	Yunsha 2 Hao	1	13	0	0
2022	Yunsha 2 Hao	2	1	0	0
2022	Yunsha 2 Hao	2	2	0	0
2022	Yunsha 2 Hao	2	3	0	0
2022	Yunsha 2 Hao	2	4	0	0
2022	Yunsha 2 Hao	2	5	0	0
2022	Yunsha 2 Hao	2	6	0	0
2022	Yunsha 2 Hao	2	7	0	0
2022	Yunsha 2 Hao	2	8	0	0
2022	Yunsha 2 Hao	2	9	0	0
2022	Yunsha 2 Hao	2	10	0	0
2022	Yunsha 2 Hao	2	11	0	0
2022	Yunsha 2 Hao	2	12	0	0
2022	Yunsha 2 Hao	2	13	0	0
2022	Yunsha 2 Hao	2	14	0	0
2022	Yunsha 2 Hao	2	15	0	0
2022	Yunsha 2 Hao	2	16	0	0
2022	Yunsha 2 Hao	3	1	0	0
2022	Yunsha 2 Hao	3	2	1	100
2022	Yunsha 2 Hao	3	3	0	0
2022	Yunsha 2 Hao	3	4	0	0
2022	Yunsha 2 Hao	3	5	1	100
2022	Yunsha 2 Hao	3	6	0	0
2022	Yunsha 2 Hao	3	7	0	0
2022	Yunsha 2 Hao	3	8	1	100
2022	Yunsha 2 Hao	3	9	1	100
2022	Yunsha 2 Hao	3	10	0	0
2022	Yunsha 2 Hao	3	11	0	0
2022	Yunsha 2 Hao	4	1	1	100
2022	Yunsha 2 Hao	4	2	0	0
2022	Yunsha 2 Hao	4	3	1	100
2022	Yunsha 2 Hao	4	4	1	100
2022	Yunsha 2 Hao	4	5	1	100
2022	Yunsha 2 Hao	4	6	0	0
2022	Yunsha 2 Hao	4	7	1	100
2022	Yunsha 2 Hao	4	8	1	100
2022	Yunsha 2 Hao	4	9	0	0
2022	Yunsha 2 Hao	4	10	0	0
2022	Yunsha 2 Hao	4	11	0	0
2022	Yunsha 2 Hao	4	12	0	0
2022	Yunsha 2 Hao	5	1	0	0
2022	Yunsha 2 Hao	5	2	0	0
2022	Yunsha 2 Hao	5	3	0	0
2022	Yunsha 2 Hao	5	4	1	100
2022	Yunsha 2 Hao	5	5	0	0
2022	Yunsha 2 Hao	5	6	0	0
2022	Yunsha 2 Hao	5	7	0	0
2022	Yunsha 2 Hao	5	8	0	0
2022	Yunsha 2 Hao	5	9	1	100
2022	Yunsha 2 Hao	5	10	0	0
2022	Yunsha 2 Hao	6	1	0	0
2022	Yunsha 2 Hao	6	2	0	0
2022	Yunsha 2 Hao	6	3	0	0
2022	Yunsha 2 Hao	6	4	0	0
2022	Yunsha 2 Hao	6	5	0	0
2022	Yunsha 2 Hao	6	6	0	0
2022	Yunsha 2 Hao	6	7	1	100
2022	Yunsha 2 Hao	6	8	0	0
2022	Yunsha 2 Hao	6	9	0	0
2022	Yunsha 2 Hao	6	10	1	100
2022	Yunsha 2 Hao	6	11	0	0
2022	Yunsha 2 Hao	6	12	0	0
2022	Yunsha 2 Hao	6	13	0	0
2022	Yunsha 2 Hao	6	14	0	0
2022	Yunsha 2 Hao	6	15	0	0
2022	Yunsha 2 Hao	6	16	0	0
2022	Yunsha 2 Hao	6	17	0	0
2022	Yunsha 2 Hao	7	1	0	0
2022	Yunsha 2 Hao	7	2	0	0
2022	Yunsha 2 Hao	7	3	0	0
2022	Yunsha 2 Hao	7	4	0	0
2022	Yunsha 2 Hao	7	5	0	0
2022	Yunsha 2 Hao	7	6	0	0
2022	Yunsha 2 Hao	7	7	0	0
2022	Yunsha 2 Hao	7	8	0	0
2022	Yunsha 2 Hao	7	9	0	0
2022	Yunsha 2 Hao	7	10	0	0
2022	Yunsha 2 Hao	7	11	0	0
2022	Yunsha 2 Hao	7	12	0	0
2023	Yunsha 1 Hao	0	1	0	0
2023	Yunsha 1 Hao	0	2	0	0
2023	Yunsha 1 Hao	0	3	0	0
2023	Yunsha 1 Hao	0	4	0	0
2023	Yunsha 1 Hao	0	5	0	0
2023	Yunsha 1 Hao	0	6	0	0
2023	Yunsha 1 Hao	0	7	0	0
2023	Yunsha 1 Hao	0	8	0	0
2023	Yunsha 1 Hao	0	9	0	0
2023	Yunsha 1 Hao	0	10	0	0
2023	Yunsha 1 Hao	0	11	0	0
2023	Yunsha 1 Hao	0	12	0	0
2023	Yunsha 1 Hao	0	13	0	0
2023	Yunsha 1 Hao	0	14	0	0
2023	Yunsha 1 Hao	0	15	0	0
2023	Yunsha 1 Hao	0	16	0	0
2023	Yunsha 1 Hao	0	17	0	0
2023	Yunsha 1 Hao	0	18	0	0
2023	Yunsha 1 Hao	0	19	0	0
2023	Yunsha 1 Hao	0	20	0	0
2023	Yunsha 1 Hao	0	21	0	0
2023	Yunsha 1 Hao	0	22	0	0
2023	Yunsha 1 Hao	0	23	0	0
2023	Yunsha 1 Hao	0	24	0	0
2023	Yunsha 1 Hao	0	25	0	0
2023	Yunsha 1 Hao	0	26	0	0
2023	Yunsha 1 Hao	0	27	0	0
2023	Yunsha 1 Hao	0	28	0	0
2023	Yunsha 1 Hao	0	29	0	0
2023	Yunsha 1 Hao	0	30	0	0
2023	Yunsha 1 Hao	0	31	0	0
2023	Yunsha 1 Hao	0	32	0	0
2023	Yunsha 1 Hao	0	33	0	0
2023	Yunsha 1 Hao	0	34	0	0
2023	Yunsha 1 Hao	0	35	0	0
2023	Yunsha 1 Hao	0	36	0	0
2023	Yunsha 1 Hao	1	1	0	0
2023	Yunsha 1 Hao	1	2	0	0
2023	Yunsha 1 Hao	1	3	0	0
2023	Yunsha 1 Hao	1	4	0	0
2023	Yunsha 1 Hao	1	5	0	0
2023	Yunsha 1 Hao	1	6	0	0
2023	Yunsha 1 Hao	1	7	0	0
2023	Yunsha 1 Hao	1	8	0	0
2023	Yunsha 1 Hao	1	9	0	0
2023	Yunsha 1 Hao	1	10	0	0
2023	Yunsha 1 Hao	1	11	0	0
2023	Yunsha 1 Hao	1	12	0	0
2023	Yunsha 1 Hao	1	13	0	0
2023	Yunsha 1 Hao	1	14	0	0
2023	Yunsha 1 Hao	1	15	0	0
2023	Yunsha 1 Hao	1	16	0	0
2023	Yunsha 1 Hao	1	17	0	0
2023	Yunsha 1 Hao	1	18	0	0
2023	Yunsha 1 Hao	1	19	0	0
2023	Yunsha 1 Hao	1	20	0	0
2023	Yunsha 1 Hao	1	21	0	0
2023	Yunsha 1 Hao	1	22	0	0
2023	Yunsha 1 Hao	1	23	0	0
2023	Yunsha 1 Hao	1	24	0	0
2023	Yunsha 1 Hao	1	25	0	0
2023	Yunsha 1 Hao	1	26	0	0
2023	Yunsha 1 Hao	1	27	0	0
2023	Yunsha 1 Hao	1	28	0	0
2023	Yunsha 1 Hao	1	29	0	0
2023	Yunsha 1 Hao	1	30	0	0
2023	Yunsha 1 Hao	2	1	0	0
2023	Yunsha 1 Hao	2	2	0	0
2023	Yunsha 1 Hao	2	3	0	0
2023	Yunsha 1 Hao	2	4	0	0
2023	Yunsha 1 Hao	2	5	0	0
2023	Yunsha 1 Hao	2	6	0	0
2023	Yunsha 1 Hao	2	7	0	0
2023	Yunsha 1 Hao	2	8	0	0
2023	Yunsha 1 Hao	2	9	0	0
2023	Yunsha 1 Hao	2	10	0	0
2023	Yunsha 1 Hao	2	11	0	0
2023	Yunsha 1 Hao	2	12	0	0
2023	Yunsha 1 Hao	2	13	0	0
2023	Yunsha 1 Hao	2	14	0	0
2023	Yunsha 1 Hao	2	15	0	0
2023	Yunsha 1 Hao	2	16	0	0
2023	Yunsha 1 Hao	2	17	0	0
2023	Yunsha 1 Hao	2	18	0	0
2023	Yunsha 1 Hao	2	19	0	0
2023	Yunsha 1 Hao	2	20	0	0
2023	Yunsha 1 Hao	2	21	0	0
2023	Yunsha 1 Hao	2	22	0	0
2023	Yunsha 1 Hao	2	23	0	0
2023	Yunsha 1 Hao	2	24	0	0
2023	Yunsha 1 Hao	2	25	0	0
2023	Yunsha 1 Hao	2	26	0	0
2023	Yunsha 1 Hao	2	27	0	0
2023	Yunsha 1 Hao	2	28	0	0
2023	Yunsha 1 Hao	2	29	0	0
2023	Yunsha 1 Hao	2	30	0	0
2023	Yunsha 1 Hao	3	1	0	0
2023	Yunsha 1 Hao	3	2	0	0
2023	Yunsha 1 Hao	3	3	1	100
2023	Yunsha 1 Hao	3	4	0	0
2023	Yunsha 1 Hao	3	5	0	0
2023	Yunsha 1 Hao	3	6	0	0
2023	Yunsha 1 Hao	3	7	0	0
2023	Yunsha 1 Hao	3	8	0	0
2023	Yunsha 1 Hao	3	9	0	0
2023	Yunsha 1 Hao	3	10	0	0
2023	Yunsha 1 Hao	3	11	0	0
2023	Yunsha 1 Hao	3	12	0	0
2023	Yunsha 1 Hao	3	13	0	0
2023	Yunsha 1 Hao	3	14	0	0
2023	Yunsha 1 Hao	3	15	1	100
2023	Yunsha 1 Hao	3	16	0	0
2023	Yunsha 1 Hao	3	17	0	0
2023	Yunsha 1 Hao	3	18	0	0
2023	Yunsha 1 Hao	3	19	0	0
2023	Yunsha 1 Hao	3	20	0	0
2023	Yunsha 1 Hao	3	21	0	0
2023	Yunsha 1 Hao	3	22	0	0
2023	Yunsha 1 Hao	3	23	0	0
2023	Yunsha 1 Hao	3	24	0	0
2023	Yunsha 1 Hao	3	25	0	0
2023	Yunsha 1 Hao	3	26	1	100
2023	Yunsha 1 Hao	3	27	1	100
2023	Yunsha 1 Hao	3	28	0	0
2023	Yunsha 1 Hao	3	29	0	0
2023	Yunsha 1 Hao	3	30	0	0
2023	Yunsha 1 Hao	4	1	1	100
2023	Yunsha 1 Hao	4	2	1	100
2023	Yunsha 1 Hao	4	3	1	100
2023	Yunsha 1 Hao	4	4	1	100
2023	Yunsha 1 Hao	4	5	1	100
2023	Yunsha 1 Hao	4	6	0	0
2023	Yunsha 1 Hao	4	7	0	0
2023	Yunsha 1 Hao	4	8	1	100
2023	Yunsha 1 Hao	4	9	1	100
2023	Yunsha 1 Hao	4	10	0	0
2023	Yunsha 1 Hao	4	11	1	100
2023	Yunsha 1 Hao	4	12	1	100
2023	Yunsha 1 Hao	4	13	0	0
2023	Yunsha 1 Hao	4	14	1	100
2023	Yunsha 1 Hao	4	15	1	100
2023	Yunsha 1 Hao	4	16	1	100
2023	Yunsha 1 Hao	4	17	1	100
2023	Yunsha 1 Hao	4	18	0	0
2023	Yunsha 1 Hao	4	19	1	100
2023	Yunsha 1 Hao	4	20	0	0
2023	Yunsha 1 Hao	4	21	0	0
2023	Yunsha 1 Hao	4	22	1	100
2023	Yunsha 1 Hao	4	23	1	100
2023	Yunsha 1 Hao	4	24	0	0
2023	Yunsha 1 Hao	4	25	0	0
2023	Yunsha 1 Hao	4	26	0	0
2023	Yunsha 1 Hao	4	27	1	100
2023	Yunsha 1 Hao	4	28	1	100
2023	Yunsha 1 Hao	4	29	1	100
2023	Yunsha 1 Hao	4	30	0	0
2023	Yunsha 1 Hao	4	31	1	100
2023	Yunsha 1 Hao	4	32	1	100
2023	Yunsha 1 Hao	4	33	0	0
2023	Yunsha 1 Hao	4	34	0	0
2023	Yunsha 1 Hao	4	35	1	100
2023	Yunsha 1 Hao	4	36	0	0
2023	Yunsha 1 Hao	4	37	1	100
2023	Yunsha 1 Hao	4	38	1	100
2023	Yunsha 1 Hao	4	39	1	100
2023	Yunsha 1 Hao	4	40	1	100
2023	Yunsha 1 Hao	4	41	0	0
2023	Yunsha 1 Hao	4	42	1	100
2023	Yunsha 1 Hao	4	43	1	100
2023	Yunsha 1 Hao	4	44	1	100
2023	Yunsha 1 Hao	4	45	1	100
2023	Yunsha 1 Hao	4	46	1	100
2023	Yunsha 1 Hao	4	47	1	100
2023	Yunsha 1 Hao	4	48	1	100
2023	Yunsha 1 Hao	4	49	0	0
2023	Yunsha 1 Hao	4	50	0	0
2023	Yunsha 1 Hao	4	51	1	100
2023	Yunsha 1 Hao	4	52	1	100
2023	Yunsha 1 Hao	4	53	1	100
2023	Yunsha 1 Hao	4	54	1	100
2023	Yunsha 1 Hao	4	55	1	100
2023	Yunsha 1 Hao	4	56	1	100
2023	Yunsha 1 Hao	4	57	0	0
2023	Yunsha 1 Hao	4	58	0	0
2023	Yunsha 1 Hao	4	59	1	100
2023	Yunsha 1 Hao	5	1	1	100
2023	Yunsha 1 Hao	5	2	1	100
2023	Yunsha 1 Hao	5	3	1	100
2023	Yunsha 1 Hao	5	4	1	100
2023	Yunsha 1 Hao	5	5	1	100
2023	Yunsha 1 Hao	5	6	1	100
2023	Yunsha 1 Hao	5	7	1	100
2023	Yunsha 1 Hao	5	8	1	100
2023	Yunsha 1 Hao	5	9	1	100
2023	Yunsha 1 Hao	5	10	1	100
2023	Yunsha 1 Hao	5	11	1	100
2023	Yunsha 1 Hao	5	12	1	100
2023	Yunsha 1 Hao	5	13	1	100
2023	Yunsha 1 Hao	5	14	0	0
2023	Yunsha 1 Hao	5	15	1	100
2023	Yunsha 1 Hao	5	16	1	100
2023	Yunsha 1 Hao	5	17	1	100
2023	Yunsha 1 Hao	5	18	1	100
2023	Yunsha 1 Hao	5	19	1	100
2023	Yunsha 1 Hao	5	20	1	100
2023	Yunsha 1 Hao	5	21	1	100
2023	Yunsha 1 Hao	5	22	1	100
2023	Yunsha 1 Hao	5	23	1	100
2023	Yunsha 1 Hao	5	24	1	100
2023	Yunsha 1 Hao	5	25	1	100
2023	Yunsha 1 Hao	5	26	1	100
2023	Yunsha 1 Hao	5	27	1	100
2023	Yunsha 1 Hao	5	28	1	100
2023	Yunsha 1 Hao	6	1	1	100
2023	Yunsha 1 Hao	6	2	1	100
2023	Yunsha 1 Hao	6	3	1	100
2023	Yunsha 1 Hao	6	4	1	100
2023	Yunsha 1 Hao	6	5	1	100
2023	Yunsha 1 Hao	6	6	1	100
2023	Yunsha 1 Hao	6	7	1	100
2023	Yunsha 1 Hao	6	8	1	100
2023	Yunsha 1 Hao	6	9	0	0
2023	Yunsha 1 Hao	6	10	1	100
2023	Yunsha 1 Hao	6	11	1	100
2023	Yunsha 1 Hao	6	12	1	100
2023	Yunsha 1 Hao	6	13	1	100
2023	Yunsha 1 Hao	6	14	1	100
2023	Yunsha 1 Hao	6	15	1	100
2023	Yunsha 1 Hao	6	16	1	100
2023	Yunsha 1 Hao	6	17	0	0
2023	Yunsha 1 Hao	6	18	1	100
2023	Yunsha 1 Hao	6	19	1	100
2023	Yunsha 1 Hao	6	20	1	100
2023	Yunsha 1 Hao	6	21	1	100
2023	Yunsha 1 Hao	6	22	1	100
2023	Yunsha 1 Hao	6	23	1	100
2023	Yunsha 1 Hao	6	24	1	100
2023	Yunsha 1 Hao	6	25	1	100
2023	Yunsha 1 Hao	6	26	1	100
2023	Yunsha 1 Hao	6	27	1	100
2023	Yunsha 1 Hao	6	28	1	100
2023	Yunsha 1 Hao	6	29	1	100
2023	Yunsha 1 Hao	6	30	1	100
2023	Yunsha 1 Hao	6	31	1	100
2023	Yunsha 1 Hao	7	1	1	100
2023	Yunsha 1 Hao	7	2	1	100
2023	Yunsha 1 Hao	7	3	1	100
2023	Yunsha 1 Hao	7	4	1	100
2023	Yunsha 1 Hao	7	5	1	100
2023	Yunsha 1 Hao	7	6	1	100
2023	Yunsha 1 Hao	7	7	1	100
2023	Yunsha 1 Hao	7	8	1	100
2023	Yunsha 1 Hao	7	9	1	100
2023	Yunsha 1 Hao	7	10	0	0
2023	Yunsha 1 Hao	7	11	0	0
2023	Yunsha 1 Hao	7	12	1	100
2023	Yunsha 1 Hao	7	13	1	100
2023	Yunsha 1 Hao	7	14	1	100
2023	Yunsha 1 Hao	7	15	0	0
2023	Yunsha 1 Hao	7	16	1	100
2023	Yunsha 1 Hao	7	17	1	100
2023	Yunsha 1 Hao	7	18	1	100
2023	Yunsha 1 Hao	7	19	1	100
2023	Yunsha 1 Hao	7	20	1	100
2023	Yunsha 1 Hao	7	21	1	100
2023	Yunsha 1 Hao	7	22	1	100
2023	Yunsha 1 Hao	7	23	1	100
2023	Yunsha 1 Hao	7	24	1	100
2023	Yunsha 1 Hao	7	25	1	100
2023	Yunsha 1 Hao	8	1	1	100
2023	Yunsha 1 Hao	8	2	1	100
2023	Yunsha 1 Hao	8	3	1	100
2023	Yunsha 1 Hao	8	4	1	100
2023	Yunsha 1 Hao	8	5	1	100
2023	Yunsha 1 Hao	8	6	0	0
2023	Yunsha 1 Hao	8	7	0	0
2023	Yunsha 1 Hao	8	8	1	100
2023	Yunsha 1 Hao	8	9	1	100
2023	Yunsha 1 Hao	8	10	0	0
2023	Yunsha 1 Hao	8	11	0	0
2023	Yunsha 1 Hao	8	12	0	0
2023	Yunsha 1 Hao	8	13	1	100
2023	Yunsha 1 Hao	8	14	0	0
2023	Yunsha 1 Hao	8	15	0	0
2023	Yunsha 1 Hao	8	16	1	100
2023	Yunsha 1 Hao	8	17	1	100
2023	Yunsha 1 Hao	8	18	0	0
2023	Yunsha 1 Hao	8	19	1	100
2023	Yunsha 1 Hao	8	20	1	100
2023	Yunsha 1 Hao	8	21	1	100
2023	Yunsha 1 Hao	8	22	0	0
2023	Yunsha 1 Hao	8	23	1	100
2023	Yunsha 1 Hao	8	24	1	100
2023	Yunsha 1 Hao	8	25	1	100
2023	Yunsha 1 Hao	8	26	1	100
2023	Yunsha 1 Hao	8	27	1	100
2023	Yunsha 1 Hao	8	28	1	100
2023	Yunsha 1 Hao	8	29	0	0
2023	Yunsha 1 Hao	8	30	0	0
2023	Yunsha 1 Hao	8	31	0	0
2023	Yunsha 1 Hao	8	32	0	0
2023	Yunsha 1 Hao	8	33	1	100
2023	Yunsha 1 Hao	8	34	0	0
2023	Yunsha 1 Hao	9	1	1	100
2023	Yunsha 1 Hao	9	2	1	100
2023	Yunsha 1 Hao	9	3	1	100
2023	Yunsha 1 Hao	9	4	1	100
2023	Yunsha 1 Hao	9	5	0	0
2023	Yunsha 1 Hao	9	6	1	100
2023	Yunsha 1 Hao	9	7	0	0
2023	Yunsha 1 Hao	9	8	1	100
2023	Yunsha 1 Hao	9	9	1	100
2023	Yunsha 1 Hao	9	10	1	100
2023	Yunsha 1 Hao	9	11	0	0
2023	Yunsha 1 Hao	9	12	1	100
2023	Yunsha 1 Hao	9	13	0	0
2023	Yunsha 1 Hao	9	14	1	100
2023	Yunsha 1 Hao	9	15	1	100
2023	Yunsha 1 Hao	9	16	0	0
2023	Yunsha 1 Hao	9	17	0	0
2023	Yunsha 1 Hao	9	18	1	100
2023	Yunsha 1 Hao	9	19	0	0
2023	Yunsha 1 Hao	9	20	1	100
2023	Yunsha 1 Hao	9	21	1	100
2023	Yunsha 1 Hao	9	22	1	100
2023	Yunsha 1 Hao	9	23	1	100
2023	Yunsha 1 Hao	9	24	1	100
2023	Yunsha 1 Hao	9	25	0	0
2023	Yunsha 1 Hao	9	26	0	0
2023	Yunsha 1 Hao	9	27	1	100
2023	Yunsha 1 Hao	9	28	0	0
2023	Yunsha 1 Hao	9	29	0	0
2023	Yunsha 2 Hao	0	1	0	0
2023	Yunsha 2 Hao	0	2	0	0
2023	Yunsha 2 Hao	0	3	0	0
2023	Yunsha 2 Hao	0	4	0	0
2023	Yunsha 2 Hao	0	5	0	0
2023	Yunsha 2 Hao	0	6	0	0
2023	Yunsha 2 Hao	0	7	0	0
2023	Yunsha 2 Hao	0	8	0	0
2023	Yunsha 2 Hao	0	9	0	0
2023	Yunsha 2 Hao	0	10	0	0
2023	Yunsha 2 Hao	0	11	0	0
2023	Yunsha 2 Hao	0	12	0	0
2023	Yunsha 2 Hao	0	13	0	0
2023	Yunsha 2 Hao	0	14	0	0
2023	Yunsha 2 Hao	0	15	0	0
2023	Yunsha 2 Hao	0	16	0	0
2023	Yunsha 2 Hao	0	17	0	0
2023	Yunsha 2 Hao	0	18	0	0
2023	Yunsha 2 Hao	0	19	0	0
2023	Yunsha 2 Hao	0	20	0	0
2023	Yunsha 2 Hao	0	21	0	0
2023	Yunsha 2 Hao	0	22	0	0
2023	Yunsha 2 Hao	0	23	0	0
2023	Yunsha 2 Hao	0	24	0	0
2023	Yunsha 2 Hao	0	25	0	0
2023	Yunsha 2 Hao	0	26	0	0
2023	Yunsha 2 Hao	0	27	0	0
2023	Yunsha 2 Hao	0	28	0	0
2023	Yunsha 2 Hao	0	29	0	0
2023	Yunsha 2 Hao	0	30	0	0
2023	Yunsha 2 Hao	0	31	0	0
2023	Yunsha 2 Hao	0	32	0	0
2023	Yunsha 2 Hao	0	33	0	0
2023	Yunsha 2 Hao	1	1	0	0
2023	Yunsha 2 Hao	1	2	0	0
2023	Yunsha 2 Hao	1	3	0	0
2023	Yunsha 2 Hao	1	4	0	0
2023	Yunsha 2 Hao	1	5	0	0
2023	Yunsha 2 Hao	1	6	0	0
2023	Yunsha 2 Hao	1	7	0	0
2023	Yunsha 2 Hao	1	8	0	0
2023	Yunsha 2 Hao	1	9	0	0
2023	Yunsha 2 Hao	1	10	0	0
2023	Yunsha 2 Hao	1	11	0	0
2023	Yunsha 2 Hao	1	12	0	0
2023	Yunsha 2 Hao	1	13	0	0
2023	Yunsha 2 Hao	1	14	0	0
2023	Yunsha 2 Hao	1	15	0	0
2023	Yunsha 2 Hao	1	16	0	0
2023	Yunsha 2 Hao	1	17	0	0
2023	Yunsha 2 Hao	1	18	0	0
2023	Yunsha 2 Hao	1	19	0	0
2023	Yunsha 2 Hao	1	20	0	0
2023	Yunsha 2 Hao	1	21	0	0
2023	Yunsha 2 Hao	1	22	0	0
2023	Yunsha 2 Hao	1	23	0	0
2023	Yunsha 2 Hao	1	24	0	0
2023	Yunsha 2 Hao	1	25	0	0
2023	Yunsha 2 Hao	2	1	0	0
2023	Yunsha 2 Hao	2	2	0	0
2023	Yunsha 2 Hao	2	3	0	0
2023	Yunsha 2 Hao	2	4	0	0
2023	Yunsha 2 Hao	2	5	0	0
2023	Yunsha 2 Hao	2	6	0	0
2023	Yunsha 2 Hao	2	7	0	0
2023	Yunsha 2 Hao	2	8	0	0
2023	Yunsha 2 Hao	2	9	0	0
2023	Yunsha 2 Hao	2	10	0	0
2023	Yunsha 2 Hao	2	11	0	0
2023	Yunsha 2 Hao	2	12	0	0
2023	Yunsha 2 Hao	2	13	0	0
2023	Yunsha 2 Hao	2	14	0	0
2023	Yunsha 2 Hao	2	15	0	0
2023	Yunsha 2 Hao	2	16	0	0
2023	Yunsha 2 Hao	2	17	0	0
2023	Yunsha 2 Hao	2	18	0	0
2023	Yunsha 2 Hao	2	19	0	0
2023	Yunsha 2 Hao	2	20	0	0
2023	Yunsha 2 Hao	2	21	0	0
2023	Yunsha 2 Hao	2	22	0	0
2023	Yunsha 2 Hao	2	23	0	0
2023	Yunsha 2 Hao	2	24	0	0
2023	Yunsha 2 Hao	2	25	0	0
2023	Yunsha 2 Hao	2	26	0	0
2023	Yunsha 2 Hao	2	27	0	0
2023	Yunsha 2 Hao	2	28	0	0
2023	Yunsha 2 Hao	2	29	0	0
2023	Yunsha 2 Hao	2	30	0	0
2023	Yunsha 2 Hao	2	31	0	0
2023	Yunsha 2 Hao	3	1	0	0
2023	Yunsha 2 Hao	3	2	0	0
2023	Yunsha 2 Hao	3	3	0	0
2023	Yunsha 2 Hao	3	4	0	0
2023	Yunsha 2 Hao	3	5	0	0
2023	Yunsha 2 Hao	3	6	0	0
2023	Yunsha 2 Hao	3	7	0	0
2023	Yunsha 2 Hao	3	8	0	0
2023	Yunsha 2 Hao	3	9	0	0
2023	Yunsha 2 Hao	3	10	0	0
2023	Yunsha 2 Hao	3	11	0	0
2023	Yunsha 2 Hao	3	12	0	0
2023	Yunsha 2 Hao	3	13	0	0
2023	Yunsha 2 Hao	3	14	0	0
2023	Yunsha 2 Hao	3	15	0	0
2023	Yunsha 2 Hao	3	16	0	0
2023	Yunsha 2 Hao	3	17	0	0
2023	Yunsha 2 Hao	3	18	0	0
2023	Yunsha 2 Hao	3	19	0	0
2023	Yunsha 2 Hao	3	20	0	0
2023	Yunsha 2 Hao	3	21	0	0
2023	Yunsha 2 Hao	3	22	0	0
2023	Yunsha 2 Hao	3	23	0	0
2023	Yunsha 2 Hao	3	24	0	0
2023	Yunsha 2 Hao	3	25	0	0
2023	Yunsha 2 Hao	3	26	0	0
2023	Yunsha 2 Hao	3	27	0	0
2023	Yunsha 2 Hao	4	1	1	100
2023	Yunsha 2 Hao	4	2	1	100
2023	Yunsha 2 Hao	4	3	1	100
2023	Yunsha 2 Hao	4	4	1	100
2023	Yunsha 2 Hao	4	5	1	100
2023	Yunsha 2 Hao	4	6	0	0
2023	Yunsha 2 Hao	4	7	1	100
2023	Yunsha 2 Hao	4	8	1	100
2023	Yunsha 2 Hao	4	9	0	0
2023	Yunsha 2 Hao	4	10	1	100
2023	Yunsha 2 Hao	4	11	1	100
2023	Yunsha 2 Hao	4	12	1	100
2023	Yunsha 2 Hao	4	13	1	100
2023	Yunsha 2 Hao	4	14	1	100
2023	Yunsha 2 Hao	4	15	1	100
2023	Yunsha 2 Hao	4	16	1	100
2023	Yunsha 2 Hao	4	17	1	100
2023	Yunsha 2 Hao	4	18	1	100
2023	Yunsha 2 Hao	4	19	1	100
2023	Yunsha 2 Hao	4	20	1	100
2023	Yunsha 2 Hao	4	21	1	100
2023	Yunsha 2 Hao	4	22	1	100
2023	Yunsha 2 Hao	4	23	1	100
2023	Yunsha 2 Hao	4	24	1	100
2023	Yunsha 2 Hao	4	25	1	100
2023	Yunsha 2 Hao	4	26	1	100
2023	Yunsha 2 Hao	4	27	1	100
2023	Yunsha 2 Hao	4	28	1	100
2023	Yunsha 2 Hao	5	1	0	0
2023	Yunsha 2 Hao	5	2	0	0
2023	Yunsha 2 Hao	5	3	0	0
2023	Yunsha 2 Hao	5	4	0	0
2023	Yunsha 2 Hao	5	5	0	0
2023	Yunsha 2 Hao	5	6	0	0
2023	Yunsha 2 Hao	5	7	0	0
2023	Yunsha 2 Hao	5	8	0	0
2023	Yunsha 2 Hao	5	9	0	0
2023	Yunsha 2 Hao	5	10	0	0
2023	Yunsha 2 Hao	5	11	0	0
2023	Yunsha 2 Hao	5	12	0	0
2023	Yunsha 2 Hao	5	13	0	0
2023	Yunsha 2 Hao	5	14	0	0
2023	Yunsha 2 Hao	5	15	0	0
2023	Yunsha 2 Hao	5	16	0	0
2023	Yunsha 2 Hao	5	17	0	0
2023	Yunsha 2 Hao	5	18	0	0
2023	Yunsha 2 Hao	5	19	0	0
2023	Yunsha 2 Hao	5	20	0	0
2023	Yunsha 2 Hao	6	1	0	0
2023	Yunsha 2 Hao	6	2	0	0
2023	Yunsha 2 Hao	6	3	0	0
2023	Yunsha 2 Hao	6	4	0	0
2023	Yunsha 2 Hao	6	5	0	0
2023	Yunsha 2 Hao	6	6	1	100
2023	Yunsha 2 Hao	6	7	1	100
2023	Yunsha 2 Hao	6	8	1	100
2023	Yunsha 2 Hao	6	9	0	0
2023	Yunsha 2 Hao	6	10	0	0
2023	Yunsha 2 Hao	6	11	1	100
2023	Yunsha 2 Hao	6	12	1	100
2023	Yunsha 2 Hao	6	13	0	0
2023	Yunsha 2 Hao	6	14	0	0
2023	Yunsha 2 Hao	6	15	0	0
2023	Yunsha 2 Hao	6	16	0	0
2023	Yunsha 2 Hao	6	17	0	0
2023	Yunsha 2 Hao	6	18	0	0
2023	Yunsha 2 Hao	6	19	0	0
2023	Yunsha 2 Hao	6	20	1	100
2023	Yunsha 2 Hao	6	21	0	0
2023	Yunsha 2 Hao	6	22	0	0
2023	Yunsha 2 Hao	6	23	0	0
2023	Yunsha 2 Hao	6	24	0	0
2023	Yunsha 2 Hao	6	25	0	0
2023	Yunsha 2 Hao	6	26	0	0
2023	Yunsha 2 Hao	6	27	0	0
2023	Yunsha 2 Hao	6	28	0	0
2023	Yunsha 2 Hao	6	29	0	0
2023	Yunsha 2 Hao	6	30	1	100
2023	Yunsha 2 Hao	7	1	0	0
2023	Yunsha 2 Hao	7	2	0	0
2023	Yunsha 2 Hao	7	3	1	100
2023	Yunsha 2 Hao	7	4	0	0
2023	Yunsha 2 Hao	7	5	1	100
2023	Yunsha 2 Hao	7	6	0	0
2023	Yunsha 2 Hao	7	7	0	0
2023	Yunsha 2 Hao	7	8	0	0
2023	Yunsha 2 Hao	7	9	1	100
2023	Yunsha 2 Hao	7	10	0	0
2023	Yunsha 2 Hao	7	11	0	0
2023	Yunsha 2 Hao	7	12	0	0
2023	Yunsha 2 Hao	7	13	0	0
2023	Yunsha 2 Hao	7	14	0	0
2023	Yunsha 2 Hao	7	15	0	0
2023	Yunsha 2 Hao	7	16	0	0
2023	Yunsha 2 Hao	7	17	0	0
2023	Yunsha 2 Hao	7	18	0	0
2023	Yunsha 2 Hao	7	19	1	100
2023	Yunsha 2 Hao	7	20	0	0
2023	Yunsha 2 Hao	7	21	0	0
2023	Yunsha 2 Hao	7	22	0	0
2023	Yunsha 2 Hao	7	23	0	0
2023	Yunsha 2 Hao	7	24	0	0
2023	Yunsha 2 Hao	7	25	0	0
2023	Yunsha 2 Hao	7	26	0	0
2023	Yunsha 2 Hao	7	27	0	0
2023	Yunsha 2 Hao	7	28	1	100
2023	Yunsha 2 Hao	7	29	0	0
2023	Yunsha 2 Hao	9	1	0	0
2023	Yunsha 2 Hao	9	2	0	0
2023	Yunsha 2 Hao	9	3	0	0
2023	Yunsha 2 Hao	9	4	0	0
2023	Yunsha 2 Hao	9	5	0	0
2023	Yunsha 2 Hao	9	6	0	0
2023	Yunsha 2 Hao	9	7	0	0
2023	Yunsha 2 Hao	9	8	0	0
2023	Yunsha 2 Hao	9	9	0	0
2023	Yunsha 2 Hao	9	10	0	0
2023	Yunsha 2 Hao	9	11	0	0
2023	Yunsha 2 Hao	9	12	0	0
2023	Yunsha 2 Hao	9	13	0	0
2023	Yunsha 2 Hao	9	14	0	0
2023	Yunsha 2 Hao	9	15	0	0
2023	Yunsha 2 Hao	9	16	0	0
2023	Yunsha 2 Hao	9	17	0	0
2023	Yunsha 2 Hao	9	18	1	100
2023	Yunsha 2 Hao	9	19	0	0
2023	Yunsha 2 Hao	9	20	0	0
2023	Yunsha 2 Hao	9	21	0	0
2023	Yunsha 2 Hao	9	22	0	0
2023	Yunsha 2 Hao	9	23	0	0
2023	Yunsha 2 Hao	9	24	0	0
2023	Yunsha 2 Hao	9	25	0	0
2023	Yunsha 2 Hao	9	26	0	0
2023	Yunsha 2 Hao	9	27	0	0
2023	Yunsha 2 Hao	9	28	0	0
2023	Yunsha 2 Hao	9	29	1	100

## Sheet: Initial Fruit Set
Year	cultivars	days after anthesis(DAA)	Flower number of hand-pollinated	Developed fruit(0 = absence, 1 = presence )	Initial fruit set (IFS,%)
2022	Yunsha 1 Hao	0	1	1	100
2022	Yunsha 1 Hao	0	2	1	100
2022	Yunsha 1 Hao	0	3	0	0
2022	Yunsha 1 Hao	0	4	1	100
2022	Yunsha 1 Hao	0	5	1	100
2022	Yunsha 1 Hao	0	6	1	100
2022	Yunsha 1 Hao	0	7	1	100
2022	Yunsha 1 Hao	0	8	0	0
2022	Yunsha 1 Hao	0	9	1	100
2022	Yunsha 1 Hao	0	10	1	100
2022	Yunsha 1 Hao	0	11	1	100
2022	Yunsha 1 Hao	0	12	0	0
2022	Yunsha 1 Hao	0	13	1	100
2022	Yunsha 1 Hao	0	14	0	0
2022	Yunsha 1 Hao	0	15	0	0
2022	Yunsha 1 Hao	0	16	1	100
2022	Yunsha 1 Hao	0	17	1	100
2022	Yunsha 1 Hao	0	18	1	100
2022	Yunsha 1 Hao	0	19	0	0
2022	Yunsha 1 Hao	0	20	0	0
2022	Yunsha 1 Hao	0	21	1	100
2022	Yunsha 1 Hao	0	22	1	100
2022	Yunsha 1 Hao	0	23	0	0
2022	Yunsha 1 Hao	0	24	0	0
2022	Yunsha 1 Hao	0	25	0	0
2022	Yunsha 1 Hao	1	1	1	100
2022	Yunsha 1 Hao	1	2	1	100
2022	Yunsha 1 Hao	1	3	1	100
2022	Yunsha 1 Hao	1	4	1	100
2022	Yunsha 1 Hao	1	5	0	0
2022	Yunsha 1 Hao	1	6	1	100
2022	Yunsha 1 Hao	1	7	1	100
2022	Yunsha 1 Hao	1	8	1	100
2022	Yunsha 1 Hao	1	9	0	0
2022	Yunsha 1 Hao	1	10	1	100
2022	Yunsha 1 Hao	1	11	0	0
2022	Yunsha 1 Hao	1	12	1	100
2022	Yunsha 1 Hao	1	13	0	0
2022	Yunsha 1 Hao	1	14	0	0
2022	Yunsha 1 Hao	1	15	1	100
2022	Yunsha 1 Hao	1	16	0	0
2022	Yunsha 1 Hao	1	17	1	100
2022	Yunsha 1 Hao	1	18	0	0
2022	Yunsha 1 Hao	1	19	1	100
2022	Yunsha 1 Hao	1	20	1	100
2022	Yunsha 1 Hao	1	21	0	0
2022	Yunsha 1 Hao	1	22	1	100
2022	Yunsha 1 Hao	1	23	1	100
2022	Yunsha 1 Hao	1	24	0	0
2022	Yunsha 1 Hao	1	25	1	100
2022	Yunsha 1 Hao	1	26	0	0
2022	Yunsha 1 Hao	1	27	1	100
2022	Yunsha 1 Hao	1	28	0	0
2022	Yunsha 1 Hao	1	29	1	100
2022	Yunsha 1 Hao	2	1	0	0
2022	Yunsha 1 Hao	2	2	0	0
2022	Yunsha 1 Hao	2	3	0	0
2022	Yunsha 1 Hao	2	4	0	0
2022	Yunsha 1 Hao	2	5	0	0
2022	Yunsha 1 Hao	2	6	0	0
2022	Yunsha 1 Hao	2	7	0	0
2022	Yunsha 1 Hao	2	8	0	0
2022	Yunsha 1 Hao	2	9	0	0
2022	Yunsha 1 Hao	2	10	0	0
2022	Yunsha 1 Hao	2	11	0	0
2022	Yunsha 1 Hao	2	12	0	0
2022	Yunsha 1 Hao	2	13	0	0
2022	Yunsha 1 Hao	2	14	0	0
2022	Yunsha 1 Hao	2	15	0	0
2022	Yunsha 1 Hao	2	16	0	0
2022	Yunsha 1 Hao	2	17	0	0
2022	Yunsha 1 Hao	2	18	0	0
2022	Yunsha 1 Hao	2	19	0	0
2022	Yunsha 1 Hao	2	20	0	0
2022	Yunsha 1 Hao	2	21	0	0
2022	Yunsha 1 Hao	2	22	0	0
2022	Yunsha 1 Hao	2	23	0	0
2022	Yunsha 1 Hao	2	24	0	0
2022	Yunsha 1 Hao	2	25	1	100
2022	Yunsha 1 Hao	2	26	0	0
2022	Yunsha 1 Hao	2	27	0	0
2022	Yunsha 1 Hao	2	28	0	0
2022	Yunsha 1 Hao	2	29	0	0
2022	Yunsha 2 Hao	0	1	1	100
2022	Yunsha 2 Hao	0	2	1	100
2022	Yunsha 2 Hao	0	3	1	100
2022	Yunsha 2 Hao	0	4	0	0
2022	Yunsha 2 Hao	0	5	1	100
2022	Yunsha 2 Hao	0	6	1	100
2022	Yunsha 2 Hao	0	7	0	0
2022	Yunsha 2 Hao	0	8	0	0
2022	Yunsha 2 Hao	0	9	1	100
2022	Yunsha 2 Hao	0	10	1	100
2022	Yunsha 2 Hao	0	11	0	0
2022	Yunsha 2 Hao	0	12	1	100
2022	Yunsha 2 Hao	0	13	1	100
2022	Yunsha 2 Hao	0	14	0	0
2022	Yunsha 2 Hao	0	15	1	100
2022	Yunsha 2 Hao	0	16	1	100
2022	Yunsha 2 Hao	0	17	1	100
2022	Yunsha 2 Hao	0	18	0	0
2022	Yunsha 2 Hao	0	19	1	100
2022	Yunsha 2 Hao	0	20	1	100
2022	Yunsha 2 Hao	0	21	0	0
2022	Yunsha 2 Hao	0	22	0	0
2022	Yunsha 2 Hao	0	23	1	100
2022	Yunsha 2 Hao	0	24	0	0
2022	Yunsha 2 Hao	0	25	0	0
2022	Yunsha 2 Hao	0	26	1	100
2022	Yunsha 2 Hao	0	27	0	0
2022	Yunsha 2 Hao	0	28	1	100
2022	Yunsha 2 Hao	0	29	0	0
2022	Yunsha 2 Hao	1	1	1	100
2022	Yunsha 2 Hao	1	2	1	100
2022	Yunsha 2 Hao	1	3	1	100
2022	Yunsha 2 Hao	1	4	1	100
2022	Yunsha 2 Hao	1	5	0	0
2022	Yunsha 2 Hao	1	6	1	100
2022	Yunsha 2 Hao	1	7	0	0
2022	Yunsha 2 Hao	1	8	1	100
2022	Yunsha 2 Hao	1	9	0	0
2022	Yunsha 2 Hao	1	10	1	100
2022	Yunsha 2 Hao	1	11	1	100
2022	Yunsha 2 Hao	1	12	1	100
2022	Yunsha 2 Hao	1	13	0	0
2022	Yunsha 2 Hao	1	14	1	100
2022	Yunsha 2 Hao	1	15	0	0
2022	Yunsha 2 Hao	1	16	1	100
2022	Yunsha 2 Hao	1	17	1	100
2022	Yunsha 2 Hao	1	18	1	100
2022	Yunsha 2 Hao	1	19	1	100
2022	Yunsha 2 Hao	1	20	1	100
2022	Yunsha 2 Hao	1	21	0	0
2022	Yunsha 2 Hao	1	22	1	100
2022	Yunsha 2 Hao	1	23	0	0
2022	Yunsha 2 Hao	1	24	0	0
2022	Yunsha 2 Hao	1	25	1	100
2022	Yunsha 2 Hao	1	26	0	0
2022	Yunsha 2 Hao	1	27	1	100
2022	Yunsha 2 Hao	1	28	0	0
2022	Yunsha 2 Hao	2	1	0	0
2022	Yunsha 2 Hao	2	2	0	0
2022	Yunsha 2 Hao	2	3	0	0
2022	Yunsha 2 Hao	2	4	0	0
2022	Yunsha 2 Hao	2	5	0	0
2022	Yunsha 2 Hao	2	6	0	0
2022	Yunsha 2 Hao	2	7	0	0
2022	Yunsha 2 Hao	2	8	0	0
2022	Yunsha 2 Hao	2	9	0	0
2022	Yunsha 2 Hao	2	10	0	0
2022	Yunsha 2 Hao	2	11	0	0
2022	Yunsha 2 Hao	2	12	0	0
2022	Yunsha 2 Hao	2	13	0	0
2022	Yunsha 2 Hao	2	14	0	0
2022	Yunsha 2 Hao	2	15	0	0
2022	Yunsha 2 Hao	2	16	0	0
2022	Yunsha 2 Hao	2	17	0	0
2022	Yunsha 2 Hao	2	18	0	0
2022	Yunsha 2 Hao	2	19	0	0
2022	Yunsha 2 Hao	2	20	0	0
2022	Yunsha 2 Hao	2	21	0	0
2022	Yunsha 2 Hao	2	22	0	0
2022	Yunsha 2 Hao	2	23	1	100
2022	Yunsha 2 Hao	2	24	0	0
2022	Yunsha 2 Hao	2	25	0	0
2022	Yunsha 2 Hao	2	26	0	0
2022	Yunsha 2 Hao	2	27	0	0
2022	Yunsha 2 Hao	2	28	0	0
2023	Yunsha 1 Hao	0	1	1	100
2023	Yunsha 1 Hao	0	2	1	100
2023	Yunsha 1 Hao	0	3	1	100
2023	Yunsha 1 Hao	0	4	1	100
2023	Yunsha 1 Hao	0	5	1	100
2023	Yunsha 1 Hao	0	6	1	100
2023	Yunsha 1 Hao	0	7	1	100
2023	Yunsha 1 Hao	0	8	1	100
2023	Yunsha 1 Hao	0	9	1	100
2023	Yunsha 1 Hao	0	10	1	100
2023	Yunsha 1 Hao	0	11	0	0
2023	Yunsha 1 Hao	0	12	1	100
2023	Yunsha 1 Hao	0	13	0	0
2023	Yunsha 1 Hao	0	14	0	0
2023	Yunsha 1 Hao	0	15	1	100
2023	Yunsha 1 Hao	0	16	1	100
2023	Yunsha 1 Hao	0	17	0	0
2023	Yunsha 1 Hao	0	18	1	100
2023	Yunsha 1 Hao	0	19	0	0
2023	Yunsha 1 Hao	0	20	1	100
2023	Yunsha 1 Hao	0	21	1	100
2023	Yunsha 1 Hao	0	22	1	100
2023	Yunsha 1 Hao	0	23	1	100
2023	Yunsha 1 Hao	0	24	1	100
2023	Yunsha 1 Hao	0	25	1	100
2023	Yunsha 1 Hao	0	26	1	100
2023	Yunsha 1 Hao	0	27	1	100
2023	Yunsha 1 Hao	0	28	1	100
2023	Yunsha 1 Hao	0	29	1	100
2023	Yunsha 1 Hao	0	30	1	100
2023	Yunsha 1 Hao	1	1	1	100
2023	Yunsha 1 Hao	1	2	1	100
2023	Yunsha 1 Hao	1	3	0	0
2023	Yunsha 1 Hao	1	4	0	0
2023	Yunsha 1 Hao	1	5	0	0
2023	Yunsha 1 Hao	1	6	1	100
2023	Yunsha 1 Hao	1	7	0	0
2023	Yunsha 1 Hao	1	8	0	0
2023	Yunsha 1 Hao	1	9	1	100
2023	Yunsha 1 Hao	1	10	0	0
2023	Yunsha 1 Hao	1	11	0	0
2023	Yunsha 1 Hao	1	12	0	0
2023	Yunsha 1 Hao	1	13	0	0
2023	Yunsha 1 Hao	1	14	1	100
2023	Yunsha 1 Hao	1	15	0	0
2023	Yunsha 1 Hao	1	16	0	0
2023	Yunsha 1 Hao	1	17	1	100
2023	Yunsha 1 Hao	1	18	1	100
2023	Yunsha 1 Hao	1	19	1	100
2023	Yunsha 1 Hao	1	20	0	0
2023	Yunsha 1 Hao	1	21	1	100
2023	Yunsha 1 Hao	1	22	1	100
2023	Yunsha 1 Hao	1	23	1	100
2023	Yunsha 1 Hao	1	24	0	0
2023	Yunsha 1 Hao	1	25	1	100
2023	Yunsha 1 Hao	2	1	0	0
2023	Yunsha 1 Hao	2	2	0	0
2023	Yunsha 1 Hao	2	3	0	0
2023	Yunsha 1 Hao	2	4	0	0
2023	Yunsha 1 Hao	2	5	0	0
2023	Yunsha 1 Hao	2	6	0	0
2023	Yunsha 1 Hao	2	7	0	0
2023	Yunsha 1 Hao	2	8	0	0
2023	Yunsha 1 Hao	2	9	0	0
2023	Yunsha 1 Hao	2	10	0	0
2023	Yunsha 1 Hao	2	11	0	0
2023	Yunsha 1 Hao	2	12	0	0
2023	Yunsha 1 Hao	2	13	0	0
2023	Yunsha 1 Hao	2	14	0	0
2023	Yunsha 1 Hao	2	15	0	0
2023	Yunsha 1 Hao	2	16	0	0
2023	Yunsha 1 Hao	2	17	0	0
2023	Yunsha 1 Hao	2	18	0	0
2023	Yunsha 1 Hao	2	19	0	0
2023	Yunsha 1 Hao	2	20	0	0
2023	Yunsha 1 Hao	2	21	0	0
2023	Yunsha 1 Hao	2	22	0	0
2023	Yunsha 1 Hao	2	23	0	0
2023	Yunsha 1 Hao	2	24	0	0
2023	Yunsha 2 Hao	0	1	1	100
2023	Yunsha 2 Hao	0	2	1	100
2023	Yunsha 2 Hao	0	3	1	100
2023	Yunsha 2 Hao	0	4	0	0
2023	Yunsha 2 Hao	0	5	1	100
2023	Yunsha 2 Hao	0	6	1	100
2023	Yunsha 2 Hao	0	7	1	100
2023	Yunsha 2 Hao	0	8	0	0
2023	Yunsha 2 Hao	0	9	1	100
2023	Yunsha 2 Hao	0	10	1	100
2023	Yunsha 2 Hao	0	11	1	100
2023	Yunsha 2 Hao	0	12	1	100
2023	Yunsha 2 Hao	0	13	1	100
2023	Yunsha 2 Hao	0	14	0	0
2023	Yunsha 2 Hao	0	15	1	100
2023	Yunsha 2 Hao	0	16	1	100
2023	Yunsha 2 Hao	0	17	0	0
2023	Yunsha 2 Hao	0	18	1	100
2023	Yunsha 2 Hao	0	19	1	100
2023	Yunsha 2 Hao	0	20	1	100
2023	Yunsha 2 Hao	0	21	1	100
2023	Yunsha 2 Hao	0	22	1	100
2023	Yunsha 2 Hao	0	23	1	100
2023	Yunsha 2 Hao	0	24	1	100
2023	Yunsha 2 Hao	0	25	1	100
2023	Yunsha 2 Hao	0	26	1	100
2023	Yunsha 2 Hao	0	27	1	100
2023	Yunsha 2 Hao	0	28	1	100
2023	Yunsha 2 Hao	0	29	1	100
2023	Yunsha 2 Hao	1	1	0	0
2023	Yunsha 2 Hao	1	2	0	0
2023	Yunsha 2 Hao	1	3	1	100
2023	Yunsha 2 Hao	1	4	0	0
2023	Yunsha 2 Hao	1	5	0	0
2023	Yunsha 2 Hao	1	6	0	0
2023	Yunsha 2 Hao	1	7	1	100
2023	Yunsha 2 Hao	1	8	0	0
2023	Yunsha 2 Hao	1	9	0	0
2023	Yunsha 2 Hao	1	10	0	0
2023	Yunsha 2 Hao	1	11	0	0
2023	Yunsha 2 Hao	1	12	1	100
2023	Yunsha 2 Hao	1	13	0	0
2023	Yunsha 2 Hao	1	14	0	0
2023	Yunsha 2 Hao	1	15	0	0
2023	Yunsha 2 Hao	1	16	0	0
2023	Yunsha 2 Hao	1	17	0	0
2023	Yunsha 2 Hao	1	18	0	0
2023	Yunsha 2 Hao	1	19	0	0
2023	Yunsha 2 Hao	1	20	0	0
2023	Yunsha 2 Hao	1	21	0	0
2023	Yunsha 2 Hao	1	22	0	0
2023	Yunsha 2 Hao	1	23	0	0
2023	Yunsha 2 Hao	1	24	1	100
2023	Yunsha 2 Hao	1	25	0	0
2023	Yunsha 2 Hao	1	26	0	0
2023	Yunsha 2 Hao	1	27	0	0
2023	Yunsha 2 Hao	1	28	0	0
2023	Yunsha 2 Hao	1	29	0	0
2023	Yunsha 2 Hao	1	30	0	0
2023	Yunsha 2 Hao	2	1	0	0
2023	Yunsha 2 Hao	2	2	0	0
2023	Yunsha 2 Hao	2	3	0	0
2023	Yunsha 2 Hao	2	4	0	0
2023	Yunsha 2 Hao	2	5	0	0
2023	Yunsha 2 Hao	2	6	0	0
2023	Yunsha 2 Hao	2	7	0	0
2023	Yunsha 2 Hao	2	8	0	0
2023	Yunsha 2 Hao	2	9	0	0
2023	Yunsha 2 Hao	2	10	0	0
2023	Yunsha 2 Hao	2	11	0	0
2023	Yunsha 2 Hao	2	12	0	0
2023	Yunsha 2 Hao	2	13	0	0
2023	Yunsha 2 Hao	2	14	0	0
2023	Yunsha 2 Hao	2	15	0	0
2023	Yunsha 2 Hao	2	16	0	0
2023	Yunsha 2 Hao	2	17	0	0
2023	Yunsha 2 Hao	2	18	0	0
2023	Yunsha 2 Hao	2	19	0	0
2023	Yunsha 2 Hao	2	20	0	0
2023	Yunsha 2 Hao	2	21	0	0
2023	Yunsha 2 Hao	2	22	0	0
2023	Yunsha 2 Hao	2	23	0	0
2023	Yunsha 2 Hao	2	24	0	0
2023	Yunsha 2 Hao	2	25	0	0
2023	Yunsha 2 Hao	2	26	0	0
2023	Yunsha 2 Hao	2	27	0	0
2023	Yunsha 2 Hao	2	28	0	0
2023	Yunsha 2 Hao	2	29	0	0
2023	Yunsha 2 Hao	2	30	0	0
